# Supplementary material for: Late cornified envelope 1C (LCE1C), a transcriptional target of TAp63 phosphorylated at T46/T281, interacts with PRMT5
Source: Sci Rep. 2018 Mar 20;8:4892. doi: 10.1038/s41598-018-23045-7 (PMC5861035; doi:10.1038/s41598-018-23045-7)
Supplement: Supplementary file 1 — Supplementary Table S1 [file 41598_2018_23045_MOESM1_ESM.xlsx]

## Sheet: Summarized
ProbeName2	FC ([WT (Dox+)] vs [WT (Dox-)])	GeneSymbol	Description	[WT, (Dox-)](raw)	[WT, (Dox+)](raw)	EnsemblID	EntrezGeneID	GenbankAccession	GeneName	GenomicCoordinates	Go	RefSeqAccession	TIGRID	UniGeneID
A_33_P3356821	289.719	LCE1C	Homo sapiens late cornified envelope 1C (LCE1C), transcript variant 1, mRNA [NM_178351]	3.50504	1039.17	ENST00000368768	353133	NM_178351	late cornified envelope 1C	chr1:152777370-152777311	GO:0031424	NM_178351	THC2680271	Hs.516429
A_23_P63660	114.356	FAM213A	Homo sapiens family with sequence similarity 213, member A (FAM213A), transcript variant 1, mRNA [NM_032333]	5.04314	590.169	ENST00000372181	84293	NM_032333	family with sequence similarity 213, member A	chr10:82191890-82191949	GO:0005739|GO:0005737|GO:0016209|GO:0045670|GO:0070062|GO:0055114	NM_032333	THC2497458	Hs.500333
A_23_P354591	62.9819	MVB12B	Homo sapiens multivesicular body subunit 12B (MVB12B), transcript variant 1, mRNA [NM_033446]	184.342	11881.1	ENST00000361171	89853	NM_033446	multivesicular body subunit 12B	chr9:129268446-129268505	GO:0005515|GO:0043130|GO:0000813|GO:0005886|GO:0005770|GO:0005634|GO:0015031|GO:0031982|GO:0005829|GO:0008289|GO:0042058|GO:0031902|GO:0043162|GO:0005769|GO:0070062	NM_033446	THC2732761	Hs.162659
A_23_P363878	58.2516	RFTN2	Homo sapiens raftlin family member 2 (RFTN2), mRNA [NM_144629]	3.64619	217.351	ENST00000295049	130132	NM_144629	raftlin family member 2	chr2:198436123-198436064	GO:0005886	NM_144629	THC2471458	Hs.591615
A_24_P273756	57.2738	TP63	Homo sapiens tumor protein p63 (TP63), transcript variant 1, mRNA [NM_003722]	24.6008	1441.85	ENST00000392461	8626	NM_003722	tumor protein p63	chr3:189586433-189586492	GO:0005515|GO:0000790|GO:0003700|GO:0044212|GO:0061436|GO:0051402|GO:0031069|GO:0042802|GO:0045617|GO:0043523|GO:0034644|GO:0003690|GO:0007219|GO:0048745|GO:0002064|GO:0048807|GO:0006978|GO:0000785|GO:0010332|GO:0045747|GO:0007569|GO:0000122|GO:0048485|GO:0042771|GO:0001501|GO:0005654|GO:0045893|GO:0045892|GO:0060529|GO:0001736|GO:0010165|GO:0005634|GO:0009954|GO:0010259|GO:0030326|GO:0046872|GO:…	NM_003722	THC2735709	Hs.137569
A_33_P3267769	44.8524	OR2G3	Homo sapiens olfactory receptor, family 2, subfamily G, member 3 (OR2G3), mRNA [NM_001001914]	5.70237	261.731	ENST00000320002	81469	NM_001001914	olfactory receptor, family 2, subfamily G, member 3	chr1:247769758-247769817	GO:0050911|GO:0004984|GO:0007186|GO:0005886|GO:0004930|GO:0016021	NM_001001914	NP1215053	Hs.653227
A_33_P3283030	42.7899	KRTAP29-1	Homo sapiens keratin associated protein 29-1 (KRTAP29-1), mRNA [NM_001257309]	4.17812	182.952	ENST00000391353	100533177	NM_001257309	keratin associated protein 29-1	chr17:39458137-39458078	GO:0045095	NM_001257309		Hs.744833
A_33_P3384133	42.4925	C17orf99	Homo sapiens chromosome 17 open reading frame 99 (C17orf99), mRNA [NM_001163075]	3.31277	144.052	ENST00000340363	100141515	NM_001163075	chromosome 17 open reading frame 99	chr17:76162175-76162234	GO:0005576	NM_001163075	THC2479539	Hs.633034
A_32_P105549	41.929	ANXA8L1	Homo sapiens annexin A8-like 1 (ANXA8L1), transcript variant 1, mRNA [NM_001098845]	485.369	20825.8	ENST00000344416	728113	NM_001098845	annexin A8-like 1	chr10:47762959-47763018	GO:0005544|GO:0005509	NM_001098845	THC2469527	Hs.744068
A_33_P3222598	40.1367			32.2263	1323.63					chr21:039874471-039874530
A_33_P3321642	39.7522	GRHL2	Homo sapiens grainyhead-like 2 (Drosophila) (GRHL2), mRNA [NM_024915]	4.18975	170.437	ENST00000395927	79977	NM_024915	grainyhead-like 2 (Drosophila)	chr8:102678918-102678977	GO:0006355|GO:0001843|GO:0005634|GO:0003677|GO:0001701|GO:0006351	NM_024915	THC2474454	Hs.661088
A_33_P3414507	39.6781	OR1I1	Homo sapiens olfactory receptor, family 1, subfamily I, member 1 (OR1I1), mRNA [NM_001004713]	3.94915	160.35	ENST00000209540	126370	NM_001004713	olfactory receptor, family 1, subfamily I, member 1	chr19:15198829-15198888	GO:0050911|GO:0004984|GO:0007186|GO:0005886|GO:0004930|GO:0016021	NM_001004713	THC2611954	Hs.631610
A_33_P3347887	39.1026	LOC221122	Homo sapiens uncharacterized LOC221122 (LOC221122), long non-coding RNA [NR_026681]	3.82451	153.037	ENST00000525114	221122		uncharacterized LOC221122	chr11:44999518-44999577		NR_026681	THC2604689	Hs.551656
A_23_P132378	37.4878	CELSR1	Homo sapiens cadherin, EGF LAG seven-pass G-type receptor 1 (CELSR1), mRNA [NM_014246]	3.67876	141.126	ENST00000473624	9620	NM_014246	cadherin, EGF LAG seven-pass G-type receptor 1	chr22:46757506-46757447	GO:0001736|GO:0005886|GO:0005634|GO:0007266|GO:0009952|GO:0042249|GO:0007218|GO:0032956|GO:0046983|GO:0007626|GO:0007156|GO:0001942|GO:0060490|GO:0042472|GO:0004930|GO:0090251|GO:0005509|GO:0090179|GO:0005730|GO:0001843|GO:0045176|GO:0007417|GO:0007186|GO:0005887|GO:0060489|GO:0060488|GO:0042060|GO:0016021|GO:0048105|GO:0001764|GO:0004888	NM_014246	THC2518473	Hs.252387
A_33_P3406413	36.1384			7.45199	275.586					chr1:159893649-159893708
A_23_P74870	36.0153	MROH9	Homo sapiens maestro heat-like repeat family member 9 (MROH9), transcript variant 2, mRNA [NM_025063]	3.7612	138.621	ENST00000367758	80133	NM_025063	maestro heat-like repeat family member 9	chr1:170967712-170967771		NM_025063	THC2485309	Hs.591489
A_33_P3276828	35.4811		GB	3.60856	131.023					chr6:065532784-065532725			NP1245771
A_33_P3296721	34.2972			4.57301	160.5					chr3:197879962-197880021
A_33_P3318322	27.2894	STEAP4	Homo sapiens STEAP family member 4 (STEAP4), transcript variant 2, mRNA [NM_001205315]	4.3607	121.777	ENST00000380079	79689	NM_001205315	STEAP family member 4	chr7:87912171-87912112	GO:0005886|GO:0000139|GO:0016491|GO:0045444|GO:0016021|GO:0055072|GO:0046872|GO:0055114|GO:0006811	NM_001205315	THC2475717	Hs.521008
A_33_P3495120	25.8451	CCDC141	Homo sapiens mRNA; cDNA DKFZp686G197 (from clone DKFZp686G197). [AL832777]	4.99179	132.023		285025	AL832777	coiled-coil domain containing 141	chr2:179737812-179737753	GO:0005515		THC2667761	Hs.324341
A_23_P156408	24.2095	LINC00472	Homo sapiens long intergenic non-protein coding RNA 472 (LINC00472), transcript variant 2, long non-coding RNA [NR_026807]	4.36327	108.097	ENST00000426635	79940	NR_026807	long intergenic non-protein coding RNA 472	chr6:72124457-72124398		NR_026807	THC2476433	Hs.368337
A_32_P468743	23.5802	ODF3L1	Homo sapiens outer dense fiber of sperm tails 3-like 1 (ODF3L1), mRNA [NM_175881]	14.4627	348.99	ENST00000332145	161753	NM_175881	outer dense fiber of sperm tails 3-like 1	chr15:76019910-76019969		NM_175881	THC2479888	Hs.144348
A_23_P139654	23.3737	KLRC1	Homo sapiens killer cell lectin-like receptor subfamily C, member 1 (KLRC1), transcript variant 2, mRNA [NM_007328]	4.16036	99.5115	ENST00000537699	3821	NM_007328	killer cell lectin-like receptor subfamily C, member 1	chr12:10603152-10603093	GO:0005886|GO:0005887|GO:0050776|GO:0030246|GO:0007166|GO:0004888	NM_007328	THC2710897	Hs.512576
A_33_P3363637	23.1116	BLNK	Homo sapiens B-cell linker (BLNK), transcript variant 1, mRNA [NM_013314]	4.63677	109.663	ENST00000427367	29760	NM_013314	B-cell linker	chr10:97951697-97951638	GO:0035556|GO:0005622|GO:0005515|GO:0006954|GO:0005886|GO:0006959|GO:0005070|GO:0030183|GO:0005068|GO:0009967|GO:0007169|GO:0005829	NM_013314	THC2479443	Hs.665244
A_23_P50250	22.5473	CKM	Homo sapiens creatine kinase, muscle (CKM), mRNA [NM_001824]	4.3842	101.158	ENST00000221476	1158	NM_001824	creatine kinase, muscle	chr19:45809731-45809672	GO:0004111|GO:0034641|GO:0016310|GO:0046314|GO:0006600|GO:0044281|GO:0005524|GO:0005829	NM_001824	THC2465497	Hs.334347
A_33_P3366584	21.0962	OR56A4	Homo sapiens olfactory receptor, family 56, subfamily A, member 4 (OR56A4), mRNA [NM_001005179]	3.81594	82.3797	ENST00000330728	120793	NM_001005179	olfactory receptor, family 56, subfamily A, member 4	chr11:6023565-6023506	GO:0050911|GO:0004984|GO:0007186|GO:0005886|GO:0004930|GO:0016021	NM_001005179	THC2603163	Hs.553571
A_33_P3358511	20.9672	IMPG1	interphotoreceptor matrix proteoglycan 1 [Source:HGNC Symbol;Acc:6055] [ENST00000369963]	3.96732	85.1239	ENST00000369963	3617	CR749572	interphotoreceptor matrix proteoglycan 1	chr6:76734693-76734634	GO:0005578|GO:0007601|GO:0005201		NP1276615	Hs.590893
A_33_P3226680	20.6019			6.99967	147.571
A_23_P46039	19.9763	FCRLA	Homo sapiens Fc receptor-like A (FCRLA), transcript variant 2, mRNA [NM_032738]	4.25574	86.997	ENST00000236938	84824	NM_032738	Fc receptor-like A	chr1:161683792-161683851	GO:0005737|GO:0005576|GO:0030154	NM_032738	THC2463353	Hs.266331
A_32_P888644	18.7333	MGC32805	Homo sapiens uncharacterized LOC153163 (MGC32805), long non-coding RNA [NR_051996]	3.96716	76.0518		153163	NR_051996	uncharacterized LOC153163	chr5:121772527-121772468		NR_051996	THC2484546	Hs.679757
A_23_P18751	18.7179	TMPRSS11E	Homo sapiens transmembrane protease, serine 11E (TMPRSS11E), mRNA [NM_014058]	3.73978	71.6338	ENST00000510647	28983	NM_014058	transmembrane protease, serine 11E	chr4:69343274-69343333	GO:0050890|GO:0004252|GO:0005887|GO:0006508|GO:0008236|GO:0005576	NM_014058	THC2477173	Hs.201877
A_23_P311670	18.3439	LINC00521	Homo sapiens long intergenic non-protein coding RNA 521 (LINC00521), transcript variant 3, long non-coding RNA [NR_024184]	3.92922	73.7587		256369	NR_024184	long intergenic non-protein coding RNA 521	chr14:94471306-94475002		NR_024184	THC2488308	Hs.143845
A_33_P3421973	17.9401	FRMPD3	Homo sapiens FERM and PDZ domain containing 3 (FRMPD3), mRNA [NM_032428]	3.83994	70.4962	ENST00000276185	84443	NM_032428	FERM and PDZ domain containing 3	chrX:106846343-106846402	GO:0005856	NM_032428	THC2676068	Hs.496546
A_23_P350719	17.0635	PRSS30P	Homo sapiens protease, serine, 30, pseudogene (PRSS30P), non-coding RNA [NR_026864]	5.30942	92.7105	ENST00000390681	124221	NR_026864	protease, serine, 30, pseudogene	chr16:2889825-2889766		NR_026864	THC2484024	Hs.434388
A_23_P39790	16.785	CD207	Homo sapiens CD207 molecule, langerin (CD207), mRNA [NM_015717]	3.9627	68.0654	ENST00000410009	50489	NM_015717	CD207 molecule, langerin	chr2:71058089-71058030	GO:0002474|GO:0051607|GO:0005886|GO:0031901|GO:0042590|GO:0030246|GO:0002479|GO:0030139|GO:0016021|GO:0030669|GO:0005537	NM_015717	THC2478915	Hs.199731
A_23_P120125	16.6268	COLEC11	Homo sapiens collectin sub-family member 11 (COLEC11), transcript variant 2, mRNA [NM_199235]	18.6453	317.243	ENST00000382062	78989	NM_199235	collectin sub-family member 11	chr2:3691943-3692002	GO:0032502|GO:0005581|GO:0007275|GO:0005576|GO:0005537	NM_199235	THC2471614	Hs.32603
A_23_P60599	15.6278	UGT1A6	Homo sapiens UDP glucuronosyltransferase 1 family, polypeptide A6 (UGT1A6), transcript variant 1, mRNA [NM_001072]	3.93789	62.9761	ENST00000373409	54578	NM_001072	UDP glucuronosyltransferase 1 family, polypeptide A6	chr2:234681607-234681665	GO:0006805|GO:0052695|GO:0046982|GO:0005783|GO:0001972|GO:0005789|GO:0015020|GO:0044281|GO:0016021|GO:0019899|GO:0042803|GO:0070062	NM_001072	THC2565260	Hs.554822
A_33_P3406836	15.4347	HTR1F	Homo sapiens 5-hydroxytryptamine (serotonin) receptor 1F, G protein-coupled (HTR1F), mRNA [NM_000866]	3.83231	60.5306	ENST00000319595	3355	NM_000866	5-hydroxytryptamine (serotonin) receptor 1F, G protein-coupled	chr3:88042860-88042919	GO:0004993|GO:0005886|GO:0007187|GO:0005887|GO:0007268|GO:0051378|GO:0007193|GO:0007210	NM_000866	THC2703181	Hs.248136
A_33_P3336240	15.2043	DEFB109P1	Homo sapiens defensin, beta 109, pseudogene 1 (DEFB109P1), non-coding RNA [NR_024044]	22.3959	348.458		245912	NR_024044	defensin, beta 109, pseudogene 1	chr8:12250852-12250793		NR_024044	THC2516468	Hs.721640
A_24_P580248	14.7998	XLOC_l2_000384	BROAD Institute lincRNA (XLOC_l2_000384), lincRNA [TCONS_l2_00000538]	46.5919	705.638					chr1:120152040-120152099			THC2701921
A_33_P3229487	14.764	OR4X1	Homo sapiens olfactory receptor, family 4, subfamily X, member 1 (OR4X1), mRNA [NM_001004726]	13.7251	207.364	ENST00000320048	390113	NM_001004726	olfactory receptor, family 4, subfamily X, member 1	chr11:48286271-48286330	GO:0050911|GO:0004984|GO:0007186|GO:0005886|GO:0004930|GO:0016021	NM_001004726	NP1461911	Hs.553742
A_24_P13024	14.7609	SLC16A12	Homo sapiens solute carrier family 16, member 12 (SLC16A12), mRNA [NM_213606]	6.13587	92.6835	ENST00000371790	387700	NM_213606	solute carrier family 16, member 12	chr10:91190274-91190215	GO:0005886|GO:0016021|GO:0055085|GO:0015293	NM_213606	THC2539730	Hs.530338
A_23_P406478	14.4283	VWA5B1	Homo sapiens von Willebrand factor A domain containing 5B1 (VWA5B1), mRNA [NM_001039500]	3.94068	58.1836	ENST00000525343	127731	NM_001039500	von Willebrand factor A domain containing 5B1	chr1:20677384-20678571	GO:0005576	NM_001039500	NP1474542	Hs.205178
A_33_P3286101	14.2037			5.56755	80.9249					chr2:176307243-176307184
A_33_P3350374	14.0953	FAM213A	Homo sapiens family with sequence similarity 213, member A (FAM213A), transcript variant 4, mRNA [NM_001243780]	4.7152	68.0128	ENST00000372188	84293	NM_001243780	family with sequence similarity 213, member A	chr10:82180229-82180288	GO:0005739|GO:0005737|GO:0016209|GO:0045670|GO:0070062|GO:0055114	NM_001243780	THC2497874	Hs.500333
A_24_P350397	13.9723	HSD3B1	Homo sapiens hydroxy-delta-5-steroid dehydrogenase, 3 beta- and steroid delta-isomerase 1 (HSD3B1), mRNA [NM_000862]	15.8899	227.198	ENST00000528909	3283	NM_000862	hydroxy-delta-5-steroid dehydrogenase, 3 beta- and steroid delta-isomerase 1	chr1:120057251-120057311	GO:0006705|GO:0004769|GO:0006694|GO:0006702|GO:0006703|GO:0006704|GO:0005743|GO:0044281|GO:0003854|GO:0005758|GO:0030868|GO:0005789|GO:0016021|GO:0008202|GO:0055114	NM_000862	THC2612772	Hs.364941
A_33_P3328564	13.7374			3.71983	52.2929					chr11:013848125-013848066
A_23_P161968	12.598	SLC22A10	Homo sapiens solute carrier family 22, member 10 (SLC22A10), mRNA [NM_001039752]	8.64601	111.464	ENST00000332793	387775	NM_001039752	solute carrier family 22, member 10	chr11:63072211-63072270	GO:0022857|GO:0016021|GO:0055085	NM_001039752	THC2480380	Hs.188982
A_33_P3256998	12.5786	MS4A4E	membrane-spanning 4-domains, subfamily A, member 4E [Source:HGNC Symbol;Acc:14284] [ENST00000398984]	4.29805	55.3246	ENST00000398984	643680	XM_005274415	membrane-spanning 4-domains, subfamily A, member 4E	chr11:59992498-59992439	GO:0016021	XM_005274415	NP1459763	Hs.559934
A_33_P3251492	12.317	LOC100133669	Homo sapiens uncharacterized LOC100133669 (LOC100133669), long non-coding RNA [NR_026913]	4.65115	58.6244	ENST00000522060	100133669	NR_026913	uncharacterized LOC100133669	chr8:144063527-144063468		NR_026913		Hs.195309
A_33_P3505551	12.1699	VN1R3	Homo sapiens vomeronasal 1 receptor 3, mRNA (cDNA clone IMAGE:40027000). [BC107073]	3.86985	48.1944		317702	BC107073	vomeronasal 1 receptor 3 (gene/pseudogene)	chr16:31819287-31819228	GO:0016503|GO:0007186|GO:0005886|GO:0016021|GO:0019236		THC2742261	Hs.257746
A_33_P3323979	12.159	LOC339874	Homo sapiens uncharacterized LOC339874 (LOC339874), long non-coding RNA [NR_038976]	11.8149	147.009		339874	NR_038976	uncharacterized LOC339874	chr3:131046199-131046140		NR_038976	THC2610413	Hs.718930
A_33_P3418448	12.0835			21.4213	264.883					chr22:021713526-021713585
A_33_P3356637	11.9568			12.5501	153.559					chr19:050862346-050862405
A_33_P3382685	11.9244			3.78435	46.1789					chr18:027364473-027364532
A_33_P3359801	11.6089	NKX2-4	Homo sapiens NK2 homeobox 4 (NKX2-4), mRNA [NM_033176]	4.08096	48.4806	ENST00000351817	644524	NM_033176	NK2 homeobox 4	chr20:21376070-21376011	GO:0043565|GO:0008150|GO:0003674|GO:0006355|GO:0003700|GO:0007275|GO:0005634|GO:0005575	NM_033176		Hs.456662
A_23_P104471	11.6031	DUSP13	Homo sapiens dual specificity phosphatase 13 (DUSP13), transcript variant 1, mRNA [NM_001007271]	27.1492	322.364	ENST00000479884	51207	NM_001007271	dual specificity phosphatase 13	chr10:76854275-76854216	GO:0005737|GO:0007126|GO:0006470|GO:0008138|GO:0007283|GO:0035335|GO:0004725	NM_001007271	THC2475084	Hs.178170
A_23_P149529	10.9768	TACSTD2	Homo sapiens tumor-associated calcium signal transducer 2 (TACSTD2), mRNA [NM_002353]	4.39699	49.391	ENST00000371225	4070	NM_002353	tumor-associated calcium signal transducer 2	chr1:59041468-59041409	GO:0005515|GO:0050678|GO:0008283|GO:2000738|GO:2000146|GO:0005634|GO:0060675|GO:0005615|GO:0016328|GO:0005829|GO:0051497|GO:1900028|GO:0009925|GO:0016020|GO:0005887|GO:1900025|GO:0090191|GO:0004872|GO:0007601|GO:0007166|GO:0070062|GO:0010633	NM_002353	THC2468807	Hs.23582
A_33_P3236392	10.6359	PVRL4	Homo sapiens poliovirus receptor-related 4 (PVRL4), mRNA [NM_030916]	77.8922	847.783	ENST00000368012	81607	NM_030916	poliovirus receptor-related 4	chr1:161041555-161041496	GO:0005515|GO:0005912|GO:0005886|GO:0034329|GO:0016032|GO:0016021|GO:0007155|GO:0045216|GO:0070062|GO:0034332	NM_030916	THC2471020	Hs.492490
A_33_P3539684	10.0877	LOC153910	Homo sapiens uncharacterized LOC153910 (LOC153910), transcript variant 2, long non-coding RNA [NR_027312]	10.8284	111.782	ENST00000447311	153910	NR_027312	uncharacterized LOC153910	chr6:142847941-142847882		NR_027312	THC2602049	Hs.350819
A_33_P3350967	10.0851	LINC00992	Homo sapiens long intergenic non-protein coding RNA 992 (LINC00992), long non-coding RNA [NR_046089]	8.84109	91.2431		728342		long intergenic non-protein coding RNA 992	chr5:116912975-116913034		NR_046089	THC2610933	Hs.434420
A_24_P945059	10.057	MYCT1	Homo sapiens myc target 1 (MYCT1), mRNA [NM_025107]	3.33336	34.3057	ENST00000367245	80177	NM_025107	myc target 1	chr6:153044993-153045052	GO:0005634	NM_025107	THC2660260	Hs.18160
A_23_P205959	9.98061	ALDH1A3	Homo sapiens aldehyde dehydrogenase 1 family, member A3 (ALDH1A3), mRNA [NM_000693]	3.42443	34.9753	ENST00000329841	220	NM_000693	aldehyde dehydrogenase 1 family, member A3	chr15:101456503-101456562	GO:0042472|GO:0043065|GO:0004029|GO:0070403|GO:0070324|GO:0042803|GO:0005737|GO:0042574|GO:0042573|GO:0060324|GO:0042572|GO:0060166|GO:0050885|GO:0002072|GO:0007626|GO:0002138|GO:0060013|GO:0055114|GO:0048048|GO:0004030|GO:0021768	NM_000693	NP1072657	Hs.459538
A_33_P3382553	9.95818		Homo sapiens PRO1438 mRNA, complete cds. [AF116661]	10.9476	111.561			AF116661		chr12:25206900-25206841			THC2489106
A_23_P140375	9.90726	NGB	Homo sapiens neuroglobin (NGB), mRNA [NM_021257]	3.79204	38.4451	ENST00000298352	58157	NM_021257	neuroglobin	chr14:77732229-77732170	GO:0005739|GO:0019825|GO:0005506|GO:0005344|GO:0043204|GO:0006915|GO:0020037|GO:0015671	NM_021257	THC2475875	Hs.274363
A_33_P3306664	9.81513	XLOC_011569	BROAD Institute lincRNA (XLOC_011569), lincRNA [TCONS_00023772]	12.9449	130.02					chr15:89143394-89143335
A_33_P3284247	9.68008	GYG2P1	glycogenin 2 pseudogene 1 [Source:HGNC Symbol;Acc:4701] [ENST00000382966]	10.8527	107.506	ENST00000382966	352887		glycogenin 2 pseudogene 1	chrY:14475225-14475166
A_33_P3229107	9.41238	MIR205HG	Homo sapiens MIR205 host gene (non-protein coding) (MIR205HG), mRNA [NM_001104548]	49.7936	479.609	ENST00000429156	642587	NM_001104548	MIR205 host gene (non-protein coding)	chr1:209605792-209605851		NM_001104548	THC2473964	Hs.510543
A_33_P3334275	9.40962		3596278H1 FIBPNOT01 Homo sapiens cDNA clone 3596278 5', mRNA sequence [BU584355]	15.6993	151.171			BU584355		chr22:30580700-30580641				Hs.684915
A_33_P3237905	9.27469			3.79946	36.0609					chr7:029372542-029372601
A_24_P917178	9.10109	MB	myoglobin [Source:HGNC Symbol;Acc:6915] [ENST00000472240]	14.4698	134.763	ENST00000472240	4151	BC001801	myoglobin	chr22:36023065-36023035	GO:0007507|GO:0042542|GO:0001666|GO:0019825|GO:0005506|GO:0050873|GO:0005344|GO:0031444|GO:0009725|GO:0043353|GO:0020037|GO:0015671			Hs.306978
A_33_P3234010	9.06908	CEACAM22P	Homo sapiens carcinoembryonic antigen-related cell adhesion molecule 2, pseudogene (CEACAM22P), non-coding RNA [NR_027754]	9.11143	84.56	ENST00000446628	388550		carcinoembryonic antigen-related cell adhesion molecule 2, pseudogene	chr19:45041376-45041317		NR_027754	THC2514834	Hs.446909
A_33_P3246198	8.99448	C10orf120	Homo sapiens chromosome 10 open reading frame 120 (C10orf120), mRNA [NM_001010912]	4.30463	39.6212	ENST00000329446	399814	NM_001010912	chromosome 10 open reading frame 120	chr10:124457287-124457228		NM_001010912	THC2483092	Hs.363649
A_33_P3216718	8.90659			4.25057	38.7413					chr1:213602110-213602051
A_33_P3489228	8.83167	PTPN20B	Homo sapiens protein tyrosine phosphatase, non-receptor type 20B (PTPN20B), transcript variant 2, mRNA [NM_015605]	4.8478	43.8129	ENST00000417004	26095	NM_015605	protein tyrosine phosphatase, non-receptor type 20B	chr10:48774285-48774226	GO:0005737|GO:0005815|GO:0005874|GO:0005634|GO:0035335|GO:0004725	NM_015605	NP1456486	Hs.499552
A_33_P3285456	8.78078	C1orf68	Homo sapiens chromosome 1 open reading frame 68 (C1orf68), mRNA [NM_001024679]	11.0732	99.4993	ENST00000368775	100129271	NM_001024679	chromosome 1 open reading frame 68	chr1:152692578-152692637	GO:0003674|GO:0008544|GO:0070062	NM_001024679	THC2698754	Hs.601077
A_23_P54291	8.73688	DUOX1	Homo sapiens dual oxidase 1 (DUOX1), transcript variant 1, mRNA [NM_017434]	7.52792	67.3049	ENST00000561166	53905	NM_017434	dual oxidase 1	chr15:45457629-45457688	GO:0042554|GO:0050661|GO:0042335|GO:0005509|GO:0019221|GO:0050665|GO:0051591|GO:0016324|GO:0004601|GO:0042446|GO:0006590|GO:0016174|GO:0016021|GO:0042744|GO:0055114|GO:0020037	NM_017434	THC2487002	Hs.272813
A_24_P380311	8.64337	CAMK2A	Homo sapiens calcium/calmodulin-dependent protein kinase II alpha (CAMK2A), transcript variant 1, mRNA [NM_015981]	15.9185	140.799	ENST00000348628	815	NM_015981	calcium/calmodulin-dependent protein kinase II alpha	chr5:149599410-149599351	GO:0005515|GO:0005516|GO:0030054|GO:0005886|GO:0019221|GO:0046928|GO:0007268|GO:0005634|GO:0005524|GO:0005829|GO:0030666|GO:0042734|GO:0000082|GO:0051092|GO:0046777|GO:0048168|GO:0016301|GO:0035254|GO:0005654|GO:0006468|GO:0006816|GO:0004683|GO:0060333	NM_015981		Hs.743976
A_33_P3408852	8.62605	EPHA8	Homo sapiens EPH receptor A8 (EPHA8), transcript variant 2, mRNA [NM_001006943]	10.404	91.8392	ENST00000538803	2046	NM_001006943	EPH receptor A8	chr1:22915368-22915427	GO:0033628|GO:0043005|GO:0048013|GO:0006929|GO:0018108|GO:0005524|GO:0030155|GO:0031175|GO:0016322|GO:0005004|GO:0046777|GO:0043552|GO:0005887|GO:0007411|GO:0031901|GO:0043410|GO:0007155	NM_001006943	THC2477752	Hs.283613
A_23_P405878	8.57709	C12orf54	Homo sapiens chromosome 12 open reading frame 54 (C12orf54), mRNA [NM_152319]	26.9805	236.813	ENST00000380491	121273	NM_152319	chromosome 12 open reading frame 54	chr12:48890057-48890116		NM_152319	NP1073100	Hs.98202
A_33_P3263938	8.37305	LCN15	Homo sapiens lipocalin 15 (LCN15), mRNA [NM_203347]	24.6293	211.033	ENST00000316144	389812	NM_203347	lipocalin 15	chr9:139654145-139654086	GO:0006629|GO:0005215|GO:0036094|GO:0006810|GO:0005576	NM_203347	THC2485824	Hs.413902
A_33_P3357999	8.36238	FAM19A4	Homo sapiens family with sequence similarity 19 (chemokine (C-C motif)-like), member A4 (FAM19A4), transcript variant 1, mRNA [NM_182522]	6.65777	56.9736	ENST00000295569	151647	NM_182522	family with sequence similarity 19 (chemokine (C-C motif)-like), member A4	chr3:68788286-68788227	GO:0005576	NM_182522	THC2484610	Hs.187873
A_33_P3250263	8.14908			11.1451	92.9407					chr11:123280100-123280041
A_33_P3222009	8.09405	ARL14EPL	Homo sapiens ADP-ribosylation factor-like 14 effector protein-like (ARL14EPL), mRNA [NM_001195581]	3.83296	31.7479	ENST00000601302	644100		ADP-ribosylation factor-like 14 effector protein-like	chr5:115394440-115394499		NM_001195581	THC2747544	Hs.730043
A_33_P3276904	8.01674		T cell receptor gamma variable 1 (non-functional) [Source:HGNC Symbol;Acc:12284] [ENST00000390348]	15.9491	130.842	ENST00000390348				chr7:38407306-38407247			THC2521558
A_33_P3495234	8.01108		Uncharacterized protein [Source:UniProtKB/TrEMBL;Acc:Q9NY04] [ENST00000597412]	5.98593	49.0725	ENST00000597412		AJ276510		chr18:77275894-77275835			THC2754584	Hs.675513
A_23_P203267	7.90635	TRIM29	Homo sapiens tripartite motif containing 29 (TRIM29), mRNA [NM_012101]	96.9543	784.437	ENST00000341846	23650	NM_012101	tripartite motif containing 29	chr11:119982342-119982283	GO:0005515|GO:0002039|GO:0005737|GO:0003700|GO:0006366|GO:0008270|GO:0000122|GO:1900181	NM_012101	THC2603597	Hs.504115
A_33_P3231437	7.6867			4.01826	31.6077					chr9:021420972-021421031
A_23_P412990	7.62136	HRH3	Homo sapiens histamine receptor H3 (HRH3), mRNA [NM_007232]	4.48465	34.9764	ENST00000340177	11255	NM_007232	histamine receptor H3	chr20:60790021-60790017	GO:0050679|GO:0043005|GO:0014070|GO:0014061|GO:0005886|GO:0014050|GO:0014053|GO:0045776|GO:0004969|GO:0007194|GO:0007204|GO:0007269|GO:0014063|GO:0042756|GO:0005887|GO:0007187|GO:0007420|GO:0043209|GO:0008144|GO:0042755|GO:0007613|GO:0007612	NM_007232	THC2477189	Hs.251399
A_32_P233950	7.44969	DPPA5	Homo sapiens developmental pluripotency associated 5 (DPPA5), mRNA [NM_001025290]	17.2397	131.426	ENST00000370370	340168	NM_001025290	developmental pluripotency associated 5	chr6:74062966-74062907	GO:0005737|GO:0003723|GO:0007275	NM_001025290	THC2483637	Hs.125331
A_23_P387000	7.35156	XKR6	Homo sapiens XK, Kell blood group complex subunit-related family, member 6 (XKR6), mRNA [NM_173683]	4.34689	32.7019	ENST00000304437	286046	NM_173683	XK, Kell blood group complex subunit-related family, member 6	chr8:10753737-10753678	GO:0016021	NM_173683	THC2480026	Hs.666146
A_33_P3268378	7.26932	FAM167A	Homo sapiens family with sequence similarity 167, member A (FAM167A), mRNA [NM_053279]	4.9085	36.5139	ENST00000527445	83648	NM_053279	family with sequence similarity 167, member A	chr8:11281586-11281527		NM_053279	THC2473742	Hs.124299
A_33_P3337617	7.23874		ALU1_HUMAN (P39188) Alu subfamily J sequence contamination warning entry, partial (31%) [THC2522778]	4.0476	29.983					chr15:091844611-091844670			THC2522778
A_23_P154605	7.16664	SULF2	Homo sapiens sulfatase 2 (SULF2), transcript variant 1, mRNA [NM_018837]	33.5636	246.15	ENST00000467815	55959	NM_018837	sulfatase 2	chr20:46286483-46286424	GO:0005795|GO:0005886|GO:0009986|GO:0051216|GO:0001822|GO:0005783|GO:0005509|GO:0048706|GO:0035860|GO:0030177|GO:0008449|GO:0032836|GO:0005615|GO:0010575|GO:0060384|GO:0060348|GO:0002063|GO:0003094|GO:0040037|GO:0004065|GO:0030201|GO:0014846	NM_018837	THC2683428	Hs.162016
A_33_P3409939	7.14393	GNAT3	Homo sapiens guanine nucleotide binding protein, alpha transducing 3 (GNAT3), mRNA [NM_001102386]	9.67521	70.7314	ENST00000398291	346562	NM_001102386	guanine nucleotide binding protein, alpha transducing 3	chr7:80088049-80087990	GO:0005886|GO:0003924|GO:0007268|GO:0007193|GO:0046872|GO:0016324|GO:0004871|GO:0001580|GO:0001664|GO:0001669|GO:0005930|GO:0005834|GO:0030168|GO:0005525|GO:0031683|GO:0050916|GO:0050917|GO:0031234|GO:0006184|GO:0001917|GO:0043234|GO:0007596|GO:0007188|GO:0001750|GO:0035094	NM_001102386	THC2687735	Hs.335049
A_33_P3213962	7.1047	OR13A1	Homo sapiens olfactory receptor, family 13, subfamily A, member 1 (OR13A1), mRNA [NM_001004297]	8.09472	58.8522	ENST00000553795	79290	NM_001004297	olfactory receptor, family 13, subfamily A, member 1	chr10:45798161-45798102	GO:0050911|GO:0004984|GO:0007186|GO:0005886|GO:0004930|GO:0016021	NM_001004297	THC2482002	Hs.532435
A_23_P23996	7.09226	MAT1A	Homo sapiens methionine adenosyltransferase I, alpha (MAT1A), mRNA [NM_000429]	84.4813	613.141	ENST00000372213	4143	NM_000429	methionine adenosyltransferase I, alpha	chr10:82031792-82031733	GO:0034641|GO:0006520|GO:0006805|GO:0000096|GO:0006556|GO:0044281|GO:0032259|GO:0006730|GO:0005524|GO:0004478|GO:0046872|GO:0005829	NM_000429	THC2604190	Hs.282670
A_33_P3482417	7.06384	ANKRD26P3	Homo sapiens ankyrin repeat domain 26 pseudogene 3 (ANKRD26P3), non-coding RNA [NR_027248]	24.9824	180.588	ENST00000437057	100101938	NR_027248	ankyrin repeat domain 26 pseudogene 3	chr13:19837041-19836982		NR_027248	THC2632450	Hs.129283
A_33_P3343045	6.97652	CALHM2	calcium homeostasis modulator 2 [Source:HGNC Symbol;Acc:23493] [ENST00000393235]	4.02855	28.7609	ENST00000393235	51063	AK125276	calcium homeostasis modulator 2	chr10:105208930-105208871	GO:0016021|GO:0006811		THC2478569	Hs.241545
A_24_P936111	6.96431	LOC100132099	Homo sapiens clone DNA92238 FRSS1829 (UNQ1829) mRNA, complete cds. [AY358798]	3.87899	27.6447		100132099	AY358798	FRSS1829	chr13:99901163-99901222			NP862035	Hs.689626
A_33_P3219537	6.95631	LINC00207	Homo sapiens long intergenic non-protein coding RNA 207 (LINC00207), transcript variant 1, long non-coding RNA [NR_028409]	19.9373	141.925		388910	NR_028409	long intergenic non-protein coding RNA 207	chr22:44968270-44968329		NR_028409		Hs.332685
A_23_P370588	6.80196	HOXB8	Homo sapiens homeobox B8 (HOXB8), mRNA [NM_024016]	21.8856	152.338	ENST00000239144	3218	NM_024016	homeobox B8	chr17:46689894-46689835	GO:0008344|GO:0006355|GO:0000976|GO:0003700|GO:0045638|GO:0048704|GO:0005634|GO:0007625|GO:0009952|GO:0021516|GO:0019233|GO:0006351	NM_024016	THC2473610	Hs.514292
A_33_P3423270	6.78632	TMEM40	Homo sapiens transmembrane protein 40 (TMEM40), transcript variant 1, mRNA [NM_001284406]	119.059	826.824	ENST00000435218	55287	NM_001284406	transmembrane protein 40	chr3:12775584-12775525	GO:0016021	NM_001284406	THC2474070	Hs.475502
A_33_P3419831	6.73745			4.03983	27.8531					chr20:043080689-043080630
A_33_P3356816	6.72883	LCE1B	Homo sapiens late cornified envelope 1B (LCE1B), mRNA [NM_178349]	18.8688	129.927	ENST00000360090	353132	NM_178349	late cornified envelope 1B	chr1:152785280-152785339	GO:0031424	NM_178349		Hs.375103
A_33_P3307475	6.61803		PM0-CT0642-010301-003-d08 CT0642 Homo sapiens cDNA, mRNA sequence [BG957402]	15.3132	103.708			BG957402		chr17:172183-172242			THC2672195	Hs.666068
A_33_P3332369	6.57534	GAD2	glutamate decarboxylase 2 (pancreatic islets and brain, 65kDa) [Source:HGNC Symbol;Acc:4093] [ENST00000376248]	3.84432	25.8674	ENST00000376248	2572		glutamate decarboxylase 2 (pancreatic islets and brain, 65kDa)	chr10:26513630-26513689	GO:0005515|GO:0030424|GO:0048471|GO:0030054|GO:0046982|GO:0005886|GO:0042493|GO:0007268|GO:0031225|GO:0007269|GO:0005829|GO:0042734|GO:0004351|GO:0000139|GO:0030170|GO:0030672|GO:0061202|GO:0042136|GO:0016595|GO:0006540		THC2742654
A_33_P3338341	6.50214	PRODH	Homo sapiens proline dehydrogenase (oxidase) 1 (PRODH), transcript variant 1, mRNA [NM_016335]	9.15251	60.8992	ENST00000482858	5625	NM_016335	proline dehydrogenase (oxidase) 1	chr22:18900497-18900438	GO:0006537|GO:0008631|GO:0005743|GO:0004657|GO:0044281|GO:0071949|GO:0034641|GO:0019470|GO:0005759|GO:0006560|GO:0010133|GO:0006562|GO:0016597|GO:0055114	NM_016335	THC2620917	Hs.517352
A_33_P3221333	6.48335		Q8NH86_HUMAN (Q8NH86) Seven transmembrane helix receptor, complete [THC2603382]	4.42185	29.3372					chr11:056365553-056365494			THC2603382
A_32_P23125	6.47343	LINC00261	Homo sapiens long intergenic non-protein coding RNA 261 (LINC00261), long non-coding RNA [NR_001558]	3.99225	26.4465	ENST00000564492	140828		long intergenic non-protein coding RNA 261	chr20:22541440-22541381		NR_001558	THC2642965	Hs.9842
A_33_P3311353	6.44751	NUTM1	Homo sapiens NUT midline carcinoma, family member 1 (NUTM1), transcript variant 3, mRNA [NM_175741]	14.0116	92.4472	ENST00000333756	256646	NM_175741	NUT midline carcinoma, family member 1	chr15:34647874-34647933	GO:0005737|GO:0005634	NM_175741	THC2688933	Hs.525769
A_33_P3417113	6.44243	NPSR1	Homo sapiens neuropeptide S receptor 1 (NPSR1), transcript variant 2, mRNA [NM_207173]	3.88878	25.6377	ENST00000381553	387129	NM_207173	neuropeptide S receptor 1	chr7:34724176-34724235	GO:0005737|GO:0005886|GO:0007218|GO:0005000|GO:0016021|GO:0008188	NM_207173	NP1072978	Hs.652373
A_33_P3332955	6.43945	CLEC1B	Homo sapiens C-type lectin domain family 1, member B (CLEC1B), transcript variant 1, mRNA [NM_016509]	22.7578	149.967	ENST00000348658	51266	NM_016509	C-type lectin domain family 1, member B	chr12:10145733-10145674	GO:0005515|GO:0005887|GO:0030246|GO:0006952|GO:0007166|GO:0004888	NM_016509	THC2481313	Hs.409794
A_23_P255038	6.36873	IL1RAPL2	Homo sapiens interleukin 1 receptor accessory protein-like 2 (IL1RAPL2), mRNA [NM_017416]	4.26288	27.7825	ENST00000344799	26280	NM_017416	interleukin 1 receptor accessory protein-like 2	chrX:105011576-105011635	GO:0004910|GO:0019221|GO:0004908|GO:0016021|GO:0007417	NM_017416	THC2480125	Hs.675519
A_23_P76234	6.33652	RPH3A	Homo sapiens rabphilin 3A homolog (mouse) (RPH3A), transcript variant 1, mRNA [NM_001143854]	5.33532	34.596	ENST00000549324	22895	NM_001143854	rabphilin 3A homolog (mouse)	chr12:113336049-113336108	GO:0005544|GO:0005515|GO:0005215|GO:0017137|GO:0030054|GO:0016020|GO:0005509|GO:0006886|GO:0008021	NM_001143854	THC2627685	Hs.21239
A_33_P3295343	6.15189	CLEC3A	Homo sapiens C-type lectin domain family 3, member A (CLEC3A), transcript variant 1, mRNA [NM_005752]	6.33233	39.8645	ENST00000575655	10143	NM_005752	C-type lectin domain family 3, member A	chr16:78065911-78065970	GO:0001501|GO:0030246|GO:0005576	NM_005752	THC2476191	Hs.177936
A_24_P666105	6.11656	LRRTM4	Homo sapiens leucine rich repeat transmembrane neuronal 4 (LRRTM4), transcript variant 1, mRNA [NM_001134745]	18.1215	113.427	ENST00000409911	80059	NM_001134745	leucine rich repeat transmembrane neuronal 4	chr2:76975006-76974947	GO:0030054|GO:0045211|GO:0032281	NM_001134745	THC2696143	Hs.285782
A_33_P3375553	6.09603	ARL13A	Homo sapiens ADP-ribosylation factor-like 13A (ARL13A), transcript variant 3, mRNA [NM_001162491]	9.76098	60.8914	ENST00000450457	392509	NM_001162491	ADP-ribosylation factor-like 13A	chrX:100245696-100245755	GO:0005622|GO:0007264|GO:0005525	NM_001162491	THC2700277	Hs.147237
A_23_P109171	6.07088	BFSP1	Homo sapiens beaded filament structural protein 1, filensin (BFSP1), transcript variant 1, mRNA [NM_001195]	217.51	1351.28	ENST00000536626	631	NM_001195	beaded filament structural protein 1, filensin	chr20:17474629-17474570	GO:0005882|GO:0005739|GO:0008150|GO:0005737|GO:0005212|GO:0005886|GO:0070307|GO:0005200|GO:0048469|GO:0015629	NM_001195	THC2464659	Hs.129702
A_23_P50697	5.99359	PSG1	Homo sapiens pregnancy specific beta-1-glycoprotein 1 (PSG1), transcript variant 1, mRNA [NM_006905]	10.5425	64.6613	ENST00000312439	5669	NM_006905	pregnancy specific beta-1-glycoprotein 1	chr19:43372365-43372306	GO:0007565|GO:0005576	NM_006905	THC2586271	Hs.709192
A_33_P3273767	5.90865			12.0216	72.6885					chr6:088032061-088032002
A_33_P3330428	5.90261	FLJ44790	PREDICTED: Homo sapiens uncharacterized FLJ44790 (FLJ44790), misc_RNA [XR_109635]	13.9898	84.5025		400850	XR_109635	uncharacterized FLJ44790	chr20:60808451-60808510		XR_109635	THC2487349	Hs.711994
A_33_P3264514	5.89794	S100B	S100 calcium binding protein B [Source:HGNC Symbol;Acc:10500] [ENST00000397648]	4.00155	24.1515	ENST00000397648	6285		S100 calcium binding protein B	chr21:48022380-48022321	GO:0005515|GO:0048471|GO:0008284|GO:0008283|GO:0048708|GO:0008360|GO:0060291|GO:0005634|GO:0007409|GO:0005615|GO:0042803|GO:0042802|GO:0043231|GO:0005737|GO:0050786|GO:0048168|GO:0007611|GO:0043025|GO:2001015|GO:0007613|GO:0043123|GO:0043065|GO:0005509|GO:0048156|GO:0071456|GO:0051384|GO:0005576|GO:0007417|GO:0001726|GO:0044548|GO:0051597|GO:0045087|GO:0008270|GO:0048306		THC2766849
A_33_P3352718	5.8033	C12orf76	chromosome 12 open reading frame 76 [Source:HGNC Symbol;Acc:33790] [ENST00000548936]	4.42816	26.2974	ENST00000548936	400073	BC046185	chromosome 12 open reading frame 76	chr12:110511287-110511228			THC2575295	Hs.44817
A_23_P51580	5.77414	HSD3B2	Homo sapiens hydroxy-delta-5-steroid dehydrogenase, 3 beta- and steroid delta-isomerase 2 (HSD3B2), transcript variant 1, mRNA [NM_000198]	6.5698	38.82	ENST00000369416	3284	NM_000198	hydroxy-delta-5-steroid dehydrogenase, 3 beta- and steroid delta-isomerase 2	chr1:119964672-119964731	GO:0006705|GO:0004769|GO:0006694|GO:0031966|GO:0005783|GO:0006702|GO:0006704|GO:0005743|GO:0044281|GO:0003854|GO:0005758|GO:0030868|GO:0005789|GO:0016021|GO:0008202|GO:0055114	NM_000198	THC2632041	Hs.654399
A_24_P217628	5.76069	PRDM9	Homo sapiens PR domain containing 9 (PRDM9), mRNA [NM_020227]	13.8715	81.7734	ENST00000449207	56979	NM_020227	PR domain containing 9	chr5:23523417-23524451	GO:0005694|GO:0010845|GO:0010844|GO:0006311|GO:0007283|GO:0042800|GO:0006351|GO:0046872|GO:0043565|GO:0045944|GO:0005654|GO:0060903|GO:0051568	NM_020227	NP221137	Hs.283096
A_23_P127911	5.718	PAMR1	Homo sapiens peptidase domain containing associated with muscle regeneration 1 (PAMR1), transcript variant 1, mRNA [NM_015430]	102.787	601.447	ENST00000378878	25891	NM_015430	peptidase domain containing associated with muscle regeneration 1	chr11:35453900-35453841	GO:0008152|GO:0005576|GO:0003824	NM_015430	THC2467699	Hs.55044
A_33_P3226460	5.67166			6.16304	35.7701					chr17:045133683-045133742
A_33_P3305780	5.66965	CCNI2	Homo sapiens cyclin I family, member 2 (CCNI2), transcript variant 1, mRNA [NM_001287252]	10.8361	62.8703	ENST00000378731	645121	NM_001287252	cyclin I family, member 2	chr5:132089727-132089786	GO:0019901|GO:0000079	NM_001287252	THC2486680	Hs.714496
A_23_P406341	5.54094	AFAP1L2	Homo sapiens actin filament associated protein 1-like 2 (AFAP1L2), transcript variant 1, mRNA [NM_001001936]	36.3975	206.381	ENST00000491814	84632	NM_001001936	actin filament associated protein 1-like 2	chr10:116055189-116055130	GO:0007346|GO:0017124|GO:0005737|GO:0030296|GO:0006954|GO:0045742|GO:0061098|GO:0032675|GO:0045893|GO:0042169|GO:0032757	NM_001001936	THC2626943	Hs.501106
A_33_P3271276	5.53909	PSG5	Homo sapiens pregnancy specific beta-1-glycoprotein 5 (PSG5), transcript variant 2, mRNA [NM_001130014]	8.94147	50.683	ENST00000599214	5673	NM_001130014	pregnancy specific beta-1-glycoprotein 5	chr19:43674267-43674208	GO:0005515|GO:0007565|GO:0005576	NM_001130014	THC2525007	Hs.654415
A_32_P138032	5.50063	C1orf61	Homo sapiens chromosome 1 open reading frame 61 (C1orf61), mRNA [NM_006365]	9.57448	53.8943	ENST00000464238	10485	NM_006365	chromosome 1 open reading frame 61	chr1:156376887-156374350	GO:0005634	NM_006365	THC2524108	Hs.380027
A_33_P3292650	5.38233	TMPRSS11F	Homo sapiens transmembrane protease, serine 11F (TMPRSS11F), mRNA [NM_207407]	4.48961	24.7283	ENST00000356291	389208	NM_207407	transmembrane protease, serine 11F	chr4:68918975-68918916	GO:0004252|GO:0005887|GO:0006508|GO:0005576	NM_207407	THC2481950	Hs.677557
A_23_P204885	5.2974	PCDH20	Homo sapiens protocadherin 20 (PCDH20), mRNA [NM_022843]	4.12409	22.3566	ENST00000409186	64881	NM_022843	protocadherin 20	chr13:61984425-61984366	GO:0005886|GO:0005509|GO:0016021|GO:0007156	NM_022843	THC2472572	Hs.391781
A_33_P3474319	5.26269	SLC37A2	Homo sapiens solute carrier family 37 (glucose-6-phosphate transporter), member 2 (SLC37A2), transcript variant 1, mRNA [NM_198277]	85.0829	458.21	ENST00000526405	219855	NM_198277	solute carrier family 37 (glucose-6-phosphate transporter), member 2	chr11:124959065-124959124	GO:0005215|GO:0008643|GO:0016021|GO:0055085|GO:0070062	NM_198277	NP868942	Hs.352661
A_33_P3364443	5.23539	CRNDE	colorectal neoplasia differentially expressed (non-protein coding) [Source:HGNC Symbol;Acc:37078] [ENST00000560208]	59.1966	317.147	ENST00000560208	643911		colorectal neoplasia differentially expressed (non-protein coding)	chr16:54958929-54958870
A_33_P3414267	5.23437	SSTR4	Homo sapiens somatostatin receptor 4 (SSTR4), mRNA [NM_001052]	4.53199	24.2755	ENST00000255008	6754	NM_001052	somatostatin receptor 4	chr20:23016942-23017001	GO:0019369|GO:0008285|GO:0005886|GO:0071385|GO:0004994|GO:0005737|GO:0007186|GO:0016477|GO:0005887|GO:0007187|GO:0030815|GO:0030900|GO:0043410	NM_001052	THC2602561	Hs.673846
A_33_P3245126	5.02586			4.35174	22.3815					chr6:018399877-018399936
A_33_P3241334	5.003	PSG9	pregnancy specific beta-1-glycoprotein 9 [Source:HGNC Symbol;Acc:9526] [ENST00000595404]	17.915	91.7198	ENST00000595404	5678	AK056754	pregnancy specific beta-1-glycoprotein 9	chr19:43764581-43764522	GO:0007565|GO:0005576		THC2552521	Hs.709192
A_33_P3401658	5.00134	PSG2	Homo sapiens pregnancy specific beta-1-glycoprotein 2 (PSG2), mRNA [NM_031246]	13.5242	69.2168	ENST00000593482	5670	NM_031246	pregnancy specific beta-1-glycoprotein 2	chr19:43576077-43576018	GO:0003674|GO:0007565|GO:0016477|GO:0005576|GO:0005575	NM_031246	THC2575122	Hs.709200
A_33_P3329908	4.99874			13.3754	68.4201					chr3:026258029-026258088
A_23_P152906	4.98275	ALOX12	Homo sapiens arachidonate 12-lipoxygenase (ALOX12), mRNA [NM_000697]	5.29151	26.9814	ENST00000251535	239	NM_000697	arachidonate 12-lipoxygenase	chr17:6913910-6913969	GO:0005515|GO:0019369|GO:0008284|GO:0030307|GO:0061436|GO:0006928|GO:0044281|GO:0005829|GO:2001306|GO:0071396|GO:0005737|GO:0051901|GO:0045909|GO:2001300|GO:2001303|GO:0070062|GO:0042554|GO:0019395|GO:0043066|GO:0030335|GO:0043065|GO:0005506|GO:0072593|GO:0007568|GO:0019372|GO:0090331|GO:0048661|GO:0045766|GO:0045785|GO:0043651|GO:0010628|GO:0010595|GO:0042383|GO:0043280|GO:0004052|GO:0016020|GO:…	NM_000697	THC2479590	Hs.654431
A_33_P3300747	4.98264	ADHFE1	Homo sapiens alcohol dehydrogenase, iron containing, 1 (ADHFE1), mRNA [NM_144650]	12.4498	63.4802	ENST00000396621	137872	NM_144650	alcohol dehydrogenase, iron containing, 1	chr8:67359516-67359575	GO:0005739|GO:0047988|GO:0005759|GO:0006103|GO:0044281|GO:0046872|GO:0044237|GO:0015993|GO:0055114	NM_144650	THC2620283	Hs.720023
A_23_P16953	4.96406	HTR2B	Homo sapiens 5-hydroxytryptamine (serotonin) receptor 2B, G protein-coupled (HTR2B), mRNA [NM_000867]	4.48745	22.7957	ENST00000258400	3357	NM_000867	5-hydroxytryptamine (serotonin) receptor 2B, G protein-coupled	chr2:231973300-231973241	GO:0019722|GO:0030054|GO:0001755|GO:0045202|GO:0001819|GO:0048598|GO:0004993|GO:0014033|GO:0060548|GO:0007610|GO:0051781|GO:0070374|GO:0043123|GO:0070371|GO:0051209|GO:0010513|GO:0014065|GO:0007210|GO:0002031|GO:0016310|GO:0007186|GO:0032320|GO:0005887|GO:0051000|GO:0006182|GO:0010507|GO:0043005|GO:0008284|GO:0005886|GO:0007202|GO:0050715|GO:0051378|GO:0007205|GO:0003300|GO:0001965|GO:0005737|GO:…	NM_000867	THC2474400	Hs.421649
A_24_P350303	4.949	C6orf201	Homo sapiens chromosome 6 open reading frame 201 (C6orf201), transcript variant 1, mRNA [NM_001085401]	4.53941	22.9896	ENST00000483580	404220	NM_001085401	chromosome 6 open reading frame 201	chr6:4087960-4099292		NM_001085401	THC2476537	Hs.716731
A_23_P371729	4.87761	GJA5	Homo sapiens gap junction protein, alpha 5, 40kDa (GJA5), transcript variant A, mRNA [NM_005266]	4.30203	21.4731	ENST00000369237	2702	NM_005266	gap junction protein, alpha 5, 40kDa	chr1:147229843-147229784	GO:0035922|GO:0086053|GO:0003161|GO:0003283|GO:0003284|GO:0055077|GO:0048844|GO:0003281|GO:0060307|GO:0016264|GO:0030326|GO:0042995|GO:0045776|GO:0086091|GO:0051259|GO:0086075|GO:0060371|GO:0086069|GO:0060373|GO:0045907|GO:0014704|GO:0045909|GO:0010643|GO:0006813|GO:0071253|GO:0086005|GO:0003294|GO:0035050|GO:0060413|GO:0060412|GO:0003193|GO:0003158|GO:0003174|GO:0001525|GO:0086064|GO:0055085|GO:…	NM_005266	THC2491214	Hs.447968
A_23_P367420	4.79779	ADAM21	Homo sapiens ADAM metallopeptidase domain 21 (ADAM21), mRNA [NM_003813]	7.89278	38.7513	ENST00000603540	8747	NM_003813	ADAM metallopeptidase domain 21	chr14:70926263-70926322	GO:0007338|GO:0005886|GO:0006508|GO:0008270|GO:0016021|GO:0007339|GO:0004222|GO:0008237|GO:0032504	NM_003813	THC2637652	Hs.178748
A_33_P3387691	4.70785	SCML4	Homo sapiens sex comb on midleg-like 4 (Drosophila) (SCML4), transcript variant 1, mRNA [NM_198081]	7.157	34.4801	ENST00000369022	256380	NM_198081	sex comb on midleg-like 4 (Drosophila)	chr6:108025917-108025858	GO:0006355|GO:0005634|GO:0003677|GO:0006351	NM_198081	THC2479479	Hs.486109
A_33_P3294725	4.68959	CYLC1	Homo sapiens cylicin, basic protein of sperm head cytoskeleton 1 (CYLC1), transcript variant 1, mRNA [NM_021118]	3.88651	18.6514	ENST00000329312	1538	NM_021118	cylicin, basic protein of sperm head cytoskeleton 1	chrX:83141567-83141626	GO:0033150|GO:0043159|GO:0005198|GO:0005200|GO:0007275|GO:0005634|GO:0007283|GO:0030154	NM_021118	THC2602614	Hs.444230
A_24_P64344	4.61425	BLNK	Homo sapiens B-cell linker (BLNK), transcript variant 1, mRNA [NM_013314]	6.57226	31.0335	ENST00000574329	29760	NM_013314	B-cell linker	chr10:97956745-97956686	GO:0035556|GO:0005622|GO:0005515|GO:0006954|GO:0005886|GO:0006959|GO:0005070|GO:0030183|GO:0005068|GO:0009967|GO:0007169|GO:0005829	NM_013314	NP1463979	Hs.665244
A_24_P290006	4.57527	LOC100129775	Homo sapiens cDNA FLJ37534 fis, clone BRCAN2014788. [AK094853]	3.95588	18.5214		100129775	AK094853	uncharacterized LOC100129775	chr11:75312676-75312617			THC2486561	Hs.683867
A_23_P32454	4.55644	TG	Homo sapiens thyroglobulin (TG), mRNA [NM_003235]	53.6122	249.98	ENST00000220616	7038	NM_003235	thyroglobulin	chr8:134147066-134147125	GO:0009986|GO:0045202|GO:0005576|GO:0030878|GO:0005615|GO:0007416|GO:0042043|GO:0007165|GO:0005179|GO:0005887|GO:0042446|GO:0031641|GO:0004872|GO:0006590|GO:0015705	NM_003235	THC2465309	Hs.654591
A_32_P157213	4.53508			13.9664	64.8161					chr19:043877105-043877046
A_33_P3397940	4.53048	CALML3-AS1	Homo sapiens CALML3 antisense RNA 1 (CALML3-AS1), transcript variant 1, long non-coding RNA [NR_120496]	29.8821	138.538		100132159	NR_120496	CALML3 antisense RNA 1	chr10:5556285-5556226		NR_120496	THC2483495	Hs.738690
A_24_P392110	4.47667	PSG8	Homo sapiens pregnancy specific beta-1-glycoprotein 8 (PSG8), transcript variant 1, mRNA [NM_182707]	80.8974	370.6	ENST00000306511	440533	NM_182707	pregnancy specific beta-1-glycoprotein 8	chr19:43258549-43258490	GO:0005576	NM_182707	NP095802	Hs.466843
A_33_P3372212	4.44271	PSG10P	Human processed pseudo-pregnancy-specific glycoprotein (PSG12) gene, exon B2C containing 3' untranslated regions of 2 alternative splice sites C1 and C2. [L14723]	8.59462	39.0741		653492	L14723	pregnancy specific beta-1-glycoprotein 10, pseudogene	chr19:43347505-43347446			THC2542023	Hs.733002
A_33_P3262301	4.43971	PLCZ1	Homo sapiens phospholipase C, zeta 1 (PLCZ1), transcript variant 1, mRNA [NM_033123]	12.3792	56.2423	ENST00000318197	89869	NM_033123	phospholipase C, zeta 1	chr12:18841097-18841038	GO:0048471|GO:0043647|GO:0005509|GO:0005634|GO:0007275|GO:0044281|GO:0005829|GO:0016042|GO:0035556|GO:0007343|GO:0004435|GO:0006816|GO:0004871	NM_033123	THC2490460	Hs.97542
A_23_P309720	4.38347	GABRD	Homo sapiens gamma-aminobutyric acid (GABA) A receptor, delta (GABRD), mRNA [NM_000815]	10.0332	45.0062	ENST00000378585	2563	NM_000815	gamma-aminobutyric acid (GABA) A receptor, delta	chr1:1961134-1961193	GO:0007165|GO:0005230|GO:0030054|GO:0005887|GO:0004890|GO:0045211|GO:0034707|GO:0006810|GO:0007268|GO:0005254	NM_000815	THC2464996	Hs.113882
A_23_P390700	4.36579	CNTN1	Homo sapiens contactin 1 (CNTN1), transcript variant 1, mRNA [NM_001843]	33.5303	149.801	ENST00000550305	1272	NM_001843	contactin 1	chr12:41414156-41414215	GO:0005886|GO:0021549|GO:0031225|GO:0010628|GO:0001948|GO:0007219|GO:0016020|GO:0007411|GO:0010765|GO:0010976|GO:0030246|GO:0007155|GO:0070062	NM_001843	THC2470824	Hs.143434
A_33_P3293808	4.32117		Homo sapiens cDNA FLJ34151 fis, clone FCBBF3012842. [AK091470]	7.31032	32.3261			AK091470		chr3:129044821-129044880			THC2500178
A_33_P3327647	4.31045			10.1108	44.5987	ENST00000555596				chr12:85736631-85736690
A_32_P56604	4.28973	SPERT	Homo sapiens spermatid associated (SPERT), transcript variant 1, mRNA [NM_152719]	3.55247	15.5947	ENST00000310521	220082	NM_152719	spermatid associated	chr13:46288619-46288678	GO:0016023	NM_152719	THC2476256	Hs.186363
A_32_P325823	4.27517	LOC100996634	Homo sapiens transmembrane protein FLJ37396 (LOC100996634), mRNA [NM_001277339]	8.63485	37.7766	ENST00000453496	100996634	NM_001277339	transmembrane protein FLJ37396	chr6:109589059-109591255		NM_001277339	THC2482874	Hs.652880
A_23_P94434	4.26894	HRCT1	Homo sapiens histidine rich carboxyl terminus 1 (HRCT1), mRNA [NM_001039792]	425.773	1860	ENST00000354323	646962	NM_001039792	histidine rich carboxyl terminus 1	chr9:35906792-35906851	GO:0016021	NM_001039792	THC2477347	Hs.208081
A_23_P418274	4.26039	WBSCR28	Homo sapiens Williams-Beuren syndrome chromosome region 28 (WBSCR28), mRNA [NM_182504]	17.1502	74.771	ENST00000426490	135886	NM_182504	Williams-Beuren syndrome chromosome region 28	chr7:73279736-73279950	GO:0016021	NM_182504	THC2488320	Hs.647026
A_23_P90743	4.25713	REG1A	Homo sapiens regenerating islet-derived 1 alpha (REG1A), mRNA [NM_002909]	38.5612	167.99	ENST00000233735	5967	NM_002909	regenerating islet-derived 1 alpha	chr2:79350451-79350510	GO:0008284|GO:0030246|GO:0008083|GO:0070062	NM_002909	THC2666331	Hs.49407
A_33_P3230493	4.22161			29.335	126.73					chr11:124614601-124614542			THC2727687
A_33_P3293958	4.21893		Homo sapiens cDNA clone IMAGE:40109262. [BC131577]	20.5399	88.6781			BC131577		chr6:3154804-3154863				Hs.654543
A_33_P3389649	4.21884	PDE4D	Homo sapiens phosphodiesterase 4D, cAMP-specific (PDE4D), transcript variant 4, mRNA [NM_001197218]	31.6897	136.813	ENST00000502575	5144	NM_001197218	phosphodiesterase 4D, cAMP-specific	chr5:59064133-59064074	GO:0005515|GO:0050852|GO:0010469|GO:0032754|GO:0031698|GO:0046872|GO:0005829|GO:0006939|GO:0016324|GO:0030552|GO:0035264|GO:0061028|GO:0010880|GO:0033137|GO:0060314|GO:0008144|GO:0097110|GO:0051117|GO:0045822|GO:0086004|GO:0031625|GO:0006198|GO:0032729|GO:0005815|GO:0004115|GO:0004114|GO:0032743|GO:0007568|GO:0030593|GO:0034704|GO:0005891|GO:0044325|GO:0071222|GO:0071872|GO:0002027|GO:0016020|GO:…	NM_001197218	NP285196	Hs.117545
A_33_P3305617	4.21036	SPTSSB	serine palmitoyltransferase, small subunit B [Source:HGNC Symbol;Acc:24045] [ENST00000359175]	12.8411	55.3268	ENST00000359175	165679	BC130565	serine palmitoyltransferase, small subunit B	chr3:161090138-161090079	GO:0005515|GO:0004758|GO:0030148|GO:0016021|GO:0017059		THC2472893	Hs.369104
A_33_P3226761	4.20221	SOX18	Homo sapiens SRY (sex determining region Y)-box 18 (SOX18), mRNA [NM_018419]	27.3403	117.57	ENST00000340356	54345	NM_018419	SRY (sex determining region Y)-box 18	chr20:62679140-62679081	GO:0000790|GO:0044212|GO:0005634|GO:0048866|GO:0060836|GO:0001947|GO:0001946|GO:0061028|GO:0045944|GO:0060956|GO:0042789|GO:0048469|GO:0001942|GO:0001944|GO:0035050|GO:0060214|GO:0001525|GO:0000122|GO:0000978|GO:0001701|GO:0003151|GO:0022405|GO:0001077|GO:0043534|GO:0072091|GO:0045893|GO:0001570|GO:0045892	NM_018419	THC2470428	Hs.8619
A_23_P134204	4.20142	FAM71F1	Homo sapiens family with sequence similarity 71, member F1 (FAM71F1), transcript variant 1, mRNA [NM_032599]	41.1796	177.049	ENST00000484425	84691	NM_032599	family with sequence similarity 71, member F1	chr7:128371559-128371618		NM_032599	NP362280	Hs.732440
A_24_P65373	4.174	ITGA2B	Homo sapiens integrin, alpha 2b (platelet glycoprotein IIb of IIb/IIIa complex, antigen CD41) (ITGA2B), mRNA [NM_000419]	30.9813	132.333	ENST00000353281	3674	NM_000419	integrin, alpha 2b (platelet glycoprotein IIb of IIb/IIIa complex, antigen CD41)	chr17:42453349-42453290	GO:0005515|GO:0008305|GO:0005886|GO:0050840|GO:0030168|GO:0072562|GO:0046872|GO:0042802|GO:0070527|GO:0007160|GO:0030198|GO:0005887|GO:0007229|GO:0007411|GO:0007596|GO:0002576|GO:0002687|GO:0031092|GO:0007155|GO:0070051|GO:0005925|GO:0009897	NM_000419	THC2475894	Hs.411312
A_24_P406060	4.15562	RNF144B	Homo sapiens ring finger protein 144B (RNF144B), mRNA [NM_182757]	39.0175	165.924	ENST00000259939	255488	NM_182757	ring finger protein 144B	chr6:18468695-18468754	GO:0005515|GO:0005737|GO:0004842|GO:0031966|GO:0042787|GO:0016874|GO:0006915|GO:0000151|GO:0008270|GO:0016021	NM_182757	THC2531640	Hs.148741
A_33_P3258777	4.0995		Homo sapiens hypothetical gene supported by BC010180, mRNA (cDNA clone IMAGE:4310501), with apparent retained intron. [BC010180]	14.6927	61.6379	ENST00000511731		BC010180		chr4:2452026-2452085			THC2605078	Hs.443116
A_23_P66530	4.09682	MYH4	Homo sapiens myosin, heavy chain 4, skeletal muscle (MYH4), mRNA [NM_017533]	9.96062	41.7588	ENST00000255381	4622	NM_017533	myosin, heavy chain 4, skeletal muscle	chr17:10351394-10351335	GO:0003725|GO:0030048|GO:0005516|GO:0014823|GO:0030049|GO:0006200|GO:0003779|GO:0030016|GO:0005524|GO:0030017|GO:0032982|GO:0000146|GO:0006936|GO:0061024|GO:0005859	NM_017533	THC2490131	Hs.711141
A_33_P3357738	4.06485	LOC728196	Homo sapiens cDNA clone IMAGE:4820483. [BC021736]	9.81818	40.8404		728196	BC021736	uncharacterized LOC728196	chr11:111384295-111384354			THC2608538	Hs.363156
A_33_P3285629	4.06359	DNAI2	Homo sapiens dynein, axonemal, intermediate chain 2 (DNAI2), transcript variant 1, mRNA [NM_023036]	3.92184	16.3085	ENST00000307504	64446	NM_023036	dynein, axonemal, intermediate chain 2	chr17:72310953-72311012	GO:0042384|GO:0005930|GO:0008152|GO:0005874|GO:0005858|GO:0003777	NM_023036	THC2482356	Hs.147472
A_23_P77135	4.06134	DPH6	Homo sapiens diphthamine biosynthesis 6 (DPH6), transcript variant 1, mRNA [NM_080650]	3.37661	14.0335	ENST00000256538	89978	NM_080650	diphthamine biosynthesis 6	chr15:35664176-35664117	GO:0017178|GO:0005524|GO:0017183	NM_080650	THC2472944	Hs.107196
A_24_P326739	4.0593	GLS2	Homo sapiens glutaminase 2 (liver, mitochondrial) (GLS2), transcript variant 1, mRNA [NM_013267]	83.7074	347.72	ENST00000486433	27165	NM_013267	glutaminase 2 (liver, mitochondrial)	chr12:56865979-56865920	GO:0005515|GO:0006520|GO:0072593|GO:0007268|GO:0008652|GO:0042981|GO:0044281|GO:0014047|GO:0007269|GO:0005739|GO:0034641|GO:0005759|GO:0004359|GO:0006541	NM_013267	NP704248	Hs.212606
A_33_P3391418	4.04684	TMEM40	Homo sapiens transmembrane protein 40 (TMEM40), transcript variant 3, mRNA [NM_001284407]	36.4297	150.864	ENST00000264728	55287	NM_001284407	transmembrane protein 40	chr3:12790258-12790199	GO:0016021	NM_001284407	THC2737630	Hs.475502
A_23_P49816	4.04526	ADAP2	Homo sapiens ArfGAP with dual PH domains 2 (ADAP2), mRNA [NM_018404]	234.994	972.788	ENST00000585130	55803	NM_018404	ArfGAP with dual PH domains 2	chr17:29285179-29285238	GO:0005515|GO:0005886|GO:0043325|GO:0005547|GO:0005546|GO:0005740|GO:0043547|GO:0007507|GO:0008060|GO:0005737|GO:0043533|GO:0032312|GO:0008270|GO:0030674	NM_018404	THC2490939	Hs.514063
A_32_P63562	3.96769	MIG7	Homo sapiens MIG7 (MIG7) mRNA, complete cds. [DQ080207]	7.33609	29.7864		723788	DQ080207	mig-7	chr1:94218900-94218841			THC2611210	Hs.659312
A_23_P119943	3.96518	IGFBP2	Homo sapiens insulin-like growth factor binding protein 2, 36kDa (IGFBP2), mRNA [NM_000597]	28.7884	116.814	ENST00000490362	3485	NM_000597	insulin-like growth factor binding protein 2, 36kDa	chr2:217529086-217529145	GO:0005515|GO:0007565|GO:0007584|GO:0042493|GO:0007568|GO:0031994|GO:0031995|GO:0051384|GO:0005576|GO:0031410|GO:0001558|GO:0005615|GO:0032870|GO:0009612|GO:0042104|GO:0007165|GO:0016324|GO:0010226|GO:0043567|GO:0032526|GO:0044267|GO:0032355|GO:0070062	NM_000597	THC2466327	Hs.438102
A_23_P52067	3.95052	GRHL3	Homo sapiens grainyhead-like 3 (Drosophila) (GRHL3), transcript variant 2, mRNA [NM_198173]	22.2314	89.8743	ENST00000342072	57822	NM_198173	grainyhead-like 3 (Drosophila)	chr1:24681534-24681593	GO:0001736|GO:0005515|GO:0007389|GO:0006366|GO:0000981|GO:0090179|GO:0005634|GO:0007398|GO:0007417|GO:0003677|GO:0008544|GO:0032321|GO:0061029|GO:0045944|GO:0032956|GO:0042060|GO:0090103	NM_198173	THC2474874	Hs.657920
A_33_P3424132	3.94795	LINC00961	Homo sapiens long intergenic non-protein coding RNA 961 (LINC00961), long non-coding RNA [NR_024283]	310.139	1252.97	ENST00000443779	158376	NR_024283	long intergenic non-protein coding RNA 961	chr9:35911558-35911617		NR_024283	THC2616747	Hs.302677
A_23_P9496	3.94313	LHX3	Homo sapiens LIM homeobox 3 (LHX3), transcript variant 2, mRNA [NM_014564]	7.41877	29.9356	ENST00000371748	8022	NM_014564	LIM homeobox 3	chr9:139088822-139088763	GO:0005667|GO:0048839|GO:0043066|GO:0003700|GO:0006366|GO:0021521|GO:0030324|GO:0021520|GO:0021983|GO:0005634|GO:0001890|GO:0021527|GO:0021526|GO:0043565|GO:0008045|GO:0001076|GO:0045944|GO:0009887|GO:0008270|GO:0045893	NM_014564	NP183253	Hs.148427
A_33_P3367396	3.91307	FAM177B	Homo sapiens family with sequence similarity 177, member B (FAM177B), mRNA [NM_207468]	36.015	144.217	ENST00000360827	400823	NM_207468	family with sequence similarity 177, member B	chr1:222923479-222923538		NM_207468	THC2482628	Hs.697608
A_33_P3295203	3.89177	HAS1	Homo sapiens hyaluronan synthase 1 (HAS1), mRNA [NM_001523]	16.0936	64.0937	ENST00000222115	3036	NM_001523	hyaluronan synthase 1	chr19:52216452-52216393	GO:0005886|GO:0005975|GO:0044281|GO:0006024|GO:0045226|GO:0085029|GO:0036120|GO:0010764|GO:0005887|GO:0030213|GO:0030212|GO:0050501|GO:0007155|GO:0030203	NM_001523	THC2477254	Hs.57697
A_24_P66780	3.88868	FAM83B	Homo sapiens family with sequence similarity 83, member B (FAM83B), mRNA [NM_001010872]	10.0144	39.8512	ENST00000306858	222584	NM_001010872	family with sequence similarity 83, member B	chr6:54806024-54806083		NM_001010872	THC2477695	Hs.152423
A_33_P3214670	3.88536	HK2	Homo sapiens hexokinase 2 (HK2), mRNA [NM_000189]	3.83735	15.2573	ENST00000290573	3099	NM_000189	hexokinase 2	chr2:75118359-75118418	GO:0001678|GO:0005975|GO:0005741|GO:0044281|GO:0004396|GO:0055085|GO:0005524|GO:0005536|GO:0006096|GO:0005829|GO:0008645|GO:0004340|GO:0008865|GO:0008637|GO:0046324|GO:0015758|GO:0007595|GO:0046835|GO:0006006|GO:0019158|GO:0051156	NM_000189	THC2461818	Hs.591588
A_24_P174294	3.87074	LRRTM4	Homo sapiens leucine rich repeat transmembrane neuronal 4 (LRRTM4), transcript variant 2, mRNA [NM_024993]	27.9143	110.569	ENST00000409088	80059	NM_024993	leucine rich repeat transmembrane neuronal 4	chr2:77744277-77744218	GO:0030054|GO:0045211|GO:0032281	NM_024993	THC2476225	Hs.285782
A_23_P39251	3.86909	PLIN5	Homo sapiens perilipin 5 (PLIN5), mRNA [NM_001013706]	3.63823	14.405	ENST00000381848	440503	NM_001013706	perilipin 5	chr19:4523409-4523350	GO:0005811|GO:0010867|GO:0031999|GO:0060192|GO:0060193|GO:0035359|GO:0010884|GO:0010897|GO:0034389|GO:0005739|GO:0005737|GO:0010890|GO:0032000|GO:2000378	NM_001013706	THC2604749	Hs.131034
A_23_P126613	3.8409	AQP10	Homo sapiens aquaporin 10 (AQP10), mRNA [NM_080429]	22.142	87.0293	ENST00000484864	89872	NM_080429	aquaporin 10	chr1:154297730-154297789	GO:0005215|GO:0005886|GO:0009636|GO:0016021|GO:0006833|GO:0055085	NM_080429	THC2480695	Hs.259048
A_33_P3253124	3.83338			26.7593	104.972					chrX:105709697-105709638
A_23_P162010	3.78473	CCKBR	Homo sapiens cholecystokinin B receptor (CCKBR), mRNA [NM_176875]	26.5599	102.867	ENST00000525462	887	NM_176875	cholecystokinin B receptor	chr11:6293013-6293072	GO:0015054|GO:0005515|GO:0007631|GO:0008284|GO:0005886|GO:0008283|GO:0007586|GO:0007200|GO:0048565|GO:0001696|GO:0007204|GO:0046935|GO:0043551|GO:0004435|GO:0005887|GO:0048732|GO:0008152|GO:0004951|GO:0031741|GO:0007166|GO:0007600	NM_176875	THC2488878	Hs.203
A_23_P144126	3.78056	FETUB	Homo sapiens fetuin B (FETUB), mRNA [NM_014375]	4.75042	18.3782	ENST00000420570	26998	NM_014375	fetuin B	chr3:186370518-186370577	GO:0010951|GO:0007338|GO:0008150|GO:0003674|GO:0004869|GO:0008191|GO:0007339|GO:0005615	NM_014375	THC2470628	Hs.81073
A_23_P33759	3.68642	DHRS3	Homo sapiens dehydrogenase/reductase (SDR family) member 3 (DHRS3), mRNA [NM_004753]	378.616	1428.3	ENST00000376223	9249	NM_004753	dehydrogenase/reductase (SDR family) member 3	chr1:12628169-12628110	GO:0007603|GO:0000166|GO:0042622|GO:0042572|GO:0009055|GO:0016021|GO:0052650|GO:0007601|GO:0001523|GO:0055114	NM_004753	THC2467008	Hs.289347
A_23_P385790	3.68158	FAM9C	Homo sapiens family with sequence similarity 9, member C (FAM9C), mRNA [NM_174901]	10.4268	39.2827	ENST00000438997	171484	NM_174901	family with sequence similarity 9, member C	chrX:13058981-13058922	GO:0005634	NM_174901	THC2485315	Hs.667546
A_33_P3237542	3.66787	KRTAP5-8	Homo sapiens keratin associated protein 5-8 (KRTAP5-8), mRNA [NM_021046]	5.80509	21.789	ENST00000398534	57830	NM_021046	keratin associated protein 5-8	chr11:71250187-71250246	GO:0008150|GO:0045095|GO:0030280	NM_021046	THC2652392	Hs.445245
A_33_P3319276	3.65568	FAM178B	Homo sapiens family with sequence similarity 178, member B (FAM178B), transcript variant A, mRNA [NM_001122646]	5.29235	19.7985	ENST00000490605	51252	NM_001122646	family with sequence similarity 178, member B	chr2:97636513-97636454		NM_001122646	THC2602143	Hs.107922
A_32_P173662	3.59002	CRISP2	Homo sapiens cysteine-rich secretory protein 2 (CRISP2), transcript variant 1, mRNA [NM_003296]	72.7974	267.441	ENST00000339139	7180	NM_003296	cysteine-rich secretory protein 2	chr6:49665601-49663607	GO:0016337|GO:0005615	NM_003296	THC2475122	Hs.2042
A_24_P335092	3.58079	SAA1	Homo sapiens serum amyloid A1 (SAA1), transcript variant 1, mRNA [NM_000331]	13.2045	48.3854	ENST00000532858	6288	NM_000331	serum amyloid A1	chr11:18290868-18291310	GO:0001664|GO:0030593|GO:0030168|GO:0050716|GO:0005576|GO:0050715|GO:0006953|GO:0007204|GO:0045785|GO:0034364|GO:0071682|GO:0050728|GO:0045087|GO:0050708|GO:0048247|GO:0048246|GO:0008201|GO:0070062	NM_000331	THC2465883	Hs.632144
A_23_P436158	3.5597	TLL2	Homo sapiens tolloid-like 2 (TLL2), mRNA [NM_012465]	5.79143	21.0967	ENST00000357947	7093	NM_012465	tolloid-like 2	chr10:98125121-98125062	GO:0022617|GO:0030198|GO:0005509|GO:0006508|GO:0008270|GO:0007275|GO:0005576|GO:0004222|GO:0030154	NM_012465		Hs.154296
A_32_P108870	3.55712	PMP2	Homo sapiens peripheral myelin protein 2 (PMP2), mRNA [NM_002677]	3.78226	13.7678	ENST00000256103	5375	NM_002677	peripheral myelin protein 2	chr8:82352662-82352603	GO:0005215|GO:0005737|GO:0005504|GO:0015485|GO:0006810|GO:0061024	NM_002677	THC2468498	Hs.571512
A_33_P3310104	3.55182	SERPINB5	Homo sapiens serpin peptidase inhibitor, clade B (ovalbumin), member 5 (SERPINB5), mRNA [NM_002639]	240.899	875.591	ENST00000382771	5268	NM_002639	serpin peptidase inhibitor, clade B (ovalbumin), member 5	chr18:61172218-61172277	GO:0030162|GO:0010951|GO:0005515|GO:0050678|GO:0005737|GO:0030198|GO:0004867|GO:0060512|GO:0006928|GO:0005615|GO:0002009|GO:0070062	NM_002639	THC2461622	Hs.55279
A_23_P106080	3.53667	RNASE7	Homo sapiens ribonuclease, RNase A family, 7 (RNASE7), mRNA [NM_032572]	12.4289	44.9825	ENST00000481538	84659	NM_032572	ribonuclease, RNase A family, 7	chr14:21511211-21511270	GO:0001530|GO:0050829|GO:0009617|GO:0050830|GO:0051673|GO:0045087|GO:0016892|GO:0042834|GO:0005576|GO:0004540|GO:0003676|GO:0070062	NM_032572	THC2489139	Hs.525206
A_23_P502957	3.46677	CDH26	Homo sapiens cadherin 26 (CDH26), transcript variant b, mRNA [NM_021810]	16.1903	57.4373	ENST00000348616	60437	NM_021810	cadherin 26	chr20:58587699-58587758	GO:0005886|GO:0005509|GO:0016021|GO:0007156	NM_021810	THC2654641	Hs.729046
A_24_P896205	3.44359	XLOC_012542	BROAD Institute lincRNA (XLOC_012542), lincRNA [TCONS_00025721]	5.10265	17.9813					chr17:59470878-59470819			THC2583659
A_33_P3312730	3.38859	BHLHA15	Homo sapiens basic helix-loop-helix family, member a15 (BHLHA15), mRNA [NM_177455]	25.5244	88.5094	ENST00000314018	168620	NM_177455	basic helix-loop-helix family, member a15	chr7:97841965-97842024	GO:0006355|GO:0046983|GO:0005634|GO:0003677|GO:0006351	NM_177455	THC2787006	Hs.674510
A_33_P3400763	3.3838	PLIN4	Homo sapiens perilipin 4 (PLIN4), mRNA [NM_001080400]	53.093	183.847	ENST00000301286	729359	NM_001080400	perilipin 4	chr19:4502266-4502207	GO:0005811|GO:0005737|GO:0005886	NM_001080400	THC2497126	Hs.591387
A_24_P282547	3.36194	CFHR4	Homo sapiens complement factor H-related 4 (CFHR4), transcript variant 3, mRNA [NM_006684]	104.36	359.039	ENST00000251424	10877	NM_006684	complement factor H-related 4	chr1:196884181-196884240	GO:0006869|GO:0005576|GO:0005319	NM_006684	NP1455269	Hs.710100
A_33_P3240182	3.30532		immunoglobulin heavy variable 5-51 [Source:HGNC Symbol;Acc:5659] [ENST00000390626]	28.9276	97.8454	ENST00000390626		AF017462		chr14:107034868-107034809			NP319478	Hs.626313
A_33_P3228082	3.29322	LRRC9	Homo sapiens leucine rich repeat containing 9 (LRRC9), non-coding RNA [NR_075071]	48.2515	162.61	ENST00000254271	341883		leucine rich repeat containing 9	chr14:60530107-60530166		NR_075071	THC2483068	Hs.666245
A_33_P3311373	3.29251	LOC100506747	Homo sapiens alpha-1,3-mannosyl-glycoprotein 4-beta-N-acetylglucosaminyltransferase-like protein LOC641515 homolog (LOC100506747), non-coding RNA [NR_036557]	5.94488	20.0302		100506747	NR_036557	alpha-1,3-mannosyl-glycoprotein 4-beta-N-acetylglucosaminyltransferase-like protein LOC641515 homolog	chr1:202955639-202955580		NR_036557		Hs.642024
A_33_P3380944	3.28464	GPR116	Homo sapiens G protein-coupled receptor 116 (GPR116), transcript variant 2, mRNA [NM_001098518]	21.6209	72.6735	ENST00000265417	221395	NM_001098518	G protein-coupled receptor 116	chr6:46820555-46820496	GO:0006112|GO:0009986|GO:0007186|GO:0005886|GO:0007218|GO:0004930|GO:0045444|GO:0043129|GO:0042593|GO:0031410|GO:0016021|GO:0019216	NM_001098518	THC2462700	Hs.362806
A_33_P3388061	3.28438	KRTAP21-2	Homo sapiens keratin associated protein 21-2 (KRTAP21-2), mRNA [NM_181617]	7.35366	24.7156	ENST00000333892	337978	NM_181617	keratin associated protein 21-2	chr21:32119328-32119269	GO:0005882	NM_181617	THC2490394	Hs.553699
A_33_P3229437	3.27655	KC6	Homo sapiens keratoconus gene 6 (KC6), long non-coding RNA [NR_002838]	39.2848	131.722	ENST00000592302	641516		keratoconus gene 6	chr18:39060297-39060238		NR_002838	THC2614527	Hs.116612
A_33_P3402993	3.26692			7.86048	26.2786	ENST00000602765				chr1:36545728-36545669
A_23_P422933	3.23128	ARHGAP20	Homo sapiens Rho GTPase activating protein 20 (ARHGAP20), transcript variant 1, mRNA [NM_020809]	65.3154	215.976	ENST00000524756	57569	NM_020809	Rho GTPase activating protein 20	chr11:110448123-110448064	GO:0043547|GO:0051056|GO:0007264|GO:0005829|GO:0005096	NM_020809	THC2472965	Hs.6136
A_33_P3409655	3.21082			19.014	62.4747	ENST00000492731				chr3:151375498-151375557
A_23_P28815	3.18754	CYP24A1	Homo sapiens cytochrome P450, family 24, subfamily A, polypeptide 1 (CYP24A1), transcript variant 1, mRNA [NM_000782]	4.44075	14.4853	ENST00000395955	1591	NM_000782	cytochrome P450, family 24, subfamily A, polypeptide 1	chr20:52771005-52770946	GO:0006805|GO:0005506|GO:0030342|GO:0042359|GO:0042369|GO:0005743|GO:0033280|GO:0044281|GO:0001649|GO:0070561|GO:0006766|GO:0016491|GO:0008202|GO:0008403|GO:0055114|GO:0020037	NM_000782	NP1457337	Hs.89663
A_33_P3665346	3.14536	PAX6	Homo sapiens paired box 6 (PAX6), transcript variant 1, mRNA [NM_000280]	8.47495	27.2786	ENST00000419022	5080	NM_000280	paired box 6	chr11:31806456-31806397	GO:0005515|GO:0004842|GO:0000790|GO:0003700|GO:0006366|GO:0048708|GO:0000981|GO:0001654|GO:0050680|GO:0048596|GO:0007224|GO:0003309|GO:0021796|GO:0003690|GO:0021798|GO:0007411|GO:0021797|GO:0009887|GO:0031625|GO:0035035|GO:0030334|GO:0048505|GO:0019901|GO:0001709|GO:0023019|GO:0003322|GO:0007417|GO:0000979|GO:0045893|GO:0042462|GO:0008134|GO:0016567|GO:0021983|GO:0061072|GO:0042660|GO:0005634|GO:…	NM_000280		Hs.270303
A_32_P56624	3.14204	FAM92B	Homo sapiens family with sequence similarity 92, member B (FAM92B), mRNA [NM_198491]	18.2368	58.6374	ENST00000539556	339145	NM_198491	family with sequence similarity 92, member B	chr16:85135831-85133799		NM_198491	THC2658582	Hs.125713
A_23_P5703	3.14029	LYG2	Homo sapiens lysozyme G-like 2 (LYG2), mRNA [NM_175735]	14.6175	46.9739	ENST00000333017	254773	NM_175735	lysozyme G-like 2	chr2:99860483-99858908	GO:0009253|GO:0016998|GO:0003796|GO:0005576	NM_175735	THC2484738	Hs.436468
A_33_P3843285	3.13988	MAGI1-IT1	PREDICTED: Homo sapiens MAGI1 intronic transcript 1 (non-protein coding) (MAGI1-IT1), misc_RNA [XR_110023]	48.1348	154.663		151877	XR_110023	MAGI1 intronic transcript 1 (non-protein coding)	chr3:65858567-65858508		XR_110023	THC2618971	Hs.476636
A_23_P501722	3.08624	TSPAN32	Homo sapiens tetraspanin 32 (TSPAN32), mRNA [NM_139022]	4.30911	13.6092	ENST00000493924	10077	NM_139022	tetraspanin 32	chr11:2338634-2338693	GO:0070527|GO:0050688|GO:0005622|GO:0003674|GO:0008285|GO:0030886|GO:0009986|GO:0007229|GO:0007010|GO:0070442|GO:0007267|GO:0042832	NM_139022	NP1192553	Hs.271954
A_24_P182929	3.08527	KCNAB1	Homo sapiens potassium voltage-gated channel, shaker-related subfamily, beta member 1 (KCNAB1), transcript variant 2, mRNA [NM_003471]	10.9205	34.4787	ENST00000490337	7881	NM_003471	potassium voltage-gated channel, shaker-related subfamily, beta member 1	chr3:156255847-156255906	GO:0005737|GO:0005886|GO:0005249|GO:0007611|GO:0015459|GO:0007268|GO:0016021|GO:0006813|GO:0071805	NM_003471	THC2485727	Hs.654519
A_24_P41850	3.08116	MASP1	Homo sapiens mannan-binding lectin serine peptidase 1 (C4/C2 activating component of Ra-reactive factor) (MASP1), transcript variant 3, mRNA [NM_001031849]	9.72773	30.6719	ENST00000169293	5648	NM_001031849	mannan-binding lectin serine peptidase 1 (C4/C2 activating component of Ra-reactive factor)	chr3:186969451-186968088	GO:0005515|GO:0004252|GO:0005509|GO:0005576|GO:0005615|GO:0042803|GO:0001867|GO:0045916|GO:0006956|GO:0045087|GO:0006508|GO:0008233|GO:0048306	NM_001031849	THC2478771	Hs.89983
A_23_P62752	3.08057	NPPB	Homo sapiens natriuretic peptide B (NPPB), mRNA [NM_002521]	23.2401	73.2628	ENST00000376468	4879	NM_002521	natriuretic peptide B	chr1:11917688-11917629	GO:0007589|GO:0030308|GO:0008613|GO:0005102|GO:0005576|GO:0005615|GO:0043234|GO:0042312|GO:0050880|GO:0005179|GO:0006182|GO:0035815|GO:0016525|GO:0043114|GO:0008217|GO:0007168|GO:0035810|GO:0007166	NM_002521	THC2659935	Hs.219140
A_33_P3372332	3.07719	CYBA	Homo sapiens cytochrome b-245, alpha polypeptide (CYBA), mRNA [NM_000101]	7.58819	23.895	ENST00000562209	1535	NM_000101	cytochrome b-245, alpha polypeptide	chr16:88713223-88713164	GO:0045730|GO:0005515|GO:0002474|GO:0017124|GO:0030307|GO:0006801|GO:0071480|GO:0050665|GO:0046872|GO:0030425|GO:0005739|GO:0016324|GO:0006954|GO:0071230|GO:0016175|GO:0071356|GO:0043025|GO:0030670|GO:0031667|GO:0071333|GO:0030141|GO:0090382|GO:0070555|GO:0042554|GO:0005794|GO:0051701|GO:0046982|GO:0042493|GO:0042590|GO:0009055|GO:0014895|GO:0003106|GO:0071407|GO:0001938|GO:0045087|GO:0002479|GO:…	NM_000101	THC2558072	Hs.513803
A_23_P56347	3.07416	PSG3	Homo sapiens pregnancy specific beta-1-glycoprotein 3 (PSG3), mRNA [NM_021016]	7.63777	24.0275	ENST00000327495	5671	NM_021016	pregnancy specific beta-1-glycoprotein 3	chr19:43226189-43226130	GO:0007565|GO:0006952|GO:0005576	NM_021016	THC2542332	Hs.654413
A_33_P3362826	3.05957	ANKRD31	Homo sapiens ankyrin repeat domain 31 (ANKRD31), mRNA [NM_001164443]	6.3723	19.9513	ENST00000274361	256006		ankyrin repeat domain 31	chr5:74364266-74364207		NM_001164443	THC2686098	Hs.482533
A_32_P225355	3.04323	CPEB2	Homo sapiens cytoplasmic polyadenylation element binding protein 2 (CPEB2), transcript variant B, mRNA [NM_182485]	11.0957	34.5545	ENST00000382395	132864	NM_182485	cytoplasmic polyadenylation element binding protein 2	chr4:15070793-15070852	GO:0032869|GO:0071456|GO:0005634|GO:0035925|GO:1900248|GO:0005737|GO:0000166|GO:0043022|GO:0043023|GO:0034599|GO:0043024|GO:0005095|GO:0071243|GO:0034260|GO:2000766|GO:0000900	NM_182485	THC2606970	Hs.656937
A_33_P3313685	3.03079	LOC100131821	Homo sapiens cDNA FLJ41057 fis, clone TESTI2009812. [AK123052]	17.414	54.0093		100131821	AK123052	uncharacterized LOC100131821	chr17:38505568-38505509			THC2483174	Hs.654583
A_33_P3362008	3.0301	NPPB	Homo sapiens natriuretic peptide B (NPPB), mRNA [NM_002521]	10.1601	31.5042	ENST00000376468	4879	NM_002521	natriuretic peptide B	chr1:11918391-11918332	GO:0007589|GO:0030308|GO:0008613|GO:0005102|GO:0005576|GO:0005615|GO:0043234|GO:0042312|GO:0050880|GO:0005179|GO:0006182|GO:0035815|GO:0016525|GO:0043114|GO:0008217|GO:0007168|GO:0035810|GO:0007166	NM_002521	THC2474078	Hs.219140
A_33_P3423375	3.00448	OR52B6	Homo sapiens olfactory receptor, family 52, subfamily B, member 6 (OR52B6), mRNA [NM_001005162]	15.218	46.7889	ENST00000345043	340980	NM_001005162	olfactory receptor, family 52, subfamily B, member 6	chr11:5603055-5603114	GO:0050911|GO:0004984|GO:0007186|GO:0005886|GO:0004930|GO:0016021	NM_001005162	NP1470752	Hs.553704
A_23_P83094	2.99583	TLE4	Homo sapiens transducin-like enhancer of split 4 (TLE4), transcript variant 3, mRNA [NM_007005]	36.566	112.101	ENST00000376520	7091	NM_007005	transducin-like enhancer of split 4	chr9:82341057-82341116	GO:0008150|GO:0003674|GO:0007219|GO:0006366|GO:0003714|GO:0003705|GO:0003682|GO:0070491|GO:0005654|GO:0005634|GO:0000122|GO:0016055	NM_007005	THC2471161	Hs.444213
A_32_P70203	2.98954	FAM41C	Homo sapiens family with sequence similarity 41, member C (FAM41C), long non-coding RNA [NR_027055]	11.7324	35.8927	ENST00000446136	284593	NR_027055	family with sequence similarity 41, member C	chr1:809532-804037		NR_027055	THC2548450	Hs.449006
A_24_P252996	2.98235	FOLR3	Homo sapiens folate receptor 3 (gamma) (FOLR3), mRNA [NM_000804]	43.6038	133.076	ENST00000542161	2352	NM_000804	folate receptor 3 (gamma)	chr11:71850485-71850648	GO:0005542|GO:0016020|GO:0015884|GO:0005576|GO:0019898	NM_000804	THC2605100	Hs.352
A_33_P3236698	2.97368	ANKRD19P	Homo sapiens cDNA FLJ77364 complete cds, highly similar to Homo sapiens ankyrin repeat domain 19 (ANKRD19), mRNA. [AK292218]	6.24254	18.9963		138649	AK292218	ankyrin repeat domain 19, pseudogene	chr9:95596275-95596334				Hs.643597
A_23_P160668	2.9661	MYCL	Homo sapiens v-myc avian myelocytomatosis viral oncogene lung carcinoma derived homolog (MYCL), transcript variant 3, mRNA [NM_005376]	7.94084	24.1028	ENST00000429311	4610	NM_005376	v-myc avian myelocytomatosis viral oncogene lung carcinoma derived homolog	chr1:40366412-40366353	GO:0006355|GO:0003700|GO:0046983|GO:0005634|GO:0003677	NM_005376	THC2478537	Hs.437922
A_23_P95453	2.96286	NRXN1	Homo sapiens neurexin 1 (NRXN1), transcript variant alpha1, mRNA [NM_004801]	5.06373	15.3531	ENST00000406316	9378	NM_004801	neurexin 1	chr2:50147661-50147602	GO:0005515|GO:0090129|GO:0030054|GO:2000311|GO:2000310|GO:0051490|GO:0016339|GO:0030198|GO:0007411|GO:0050885|GO:0030534|GO:0007612|GO:0050839|GO:0097091|GO:0051965|GO:2000821|GO:2000463|GO:0009986|GO:0060134|GO:0005509|GO:0051968|GO:0007416|GO:0071625|GO:0042734|GO:0005887|GO:0035176|GO:0042297|GO:0048306|GO:0023041|GO:0005886|GO:0097120|GO:0007268|GO:0035418|GO:0030139|GO:0007269|GO:0046872|GO:…	NM_004801	THC2470705	Hs.637685
A_23_P59388	2.95659	DST	Homo sapiens dystonin (DST), transcript variant 1e, mRNA [NM_001723]	259.52	785.194	ENST00000370765	667	NM_001723	dystonin	chr6:56480038-56479979	GO:0005882|GO:0005515|GO:0030424|GO:0030056|GO:0030018|GO:0008090|GO:0045104|GO:0035371|GO:0031122|GO:0005634|GO:0030011|GO:0005635|GO:0007409|GO:0015629|GO:0042803|GO:0005829|GO:0005737|GO:0009925|GO:0051010|GO:0030198|GO:0048870|GO:0007010|GO:0015630|GO:0031581|GO:0007050|GO:0045111|GO:0007155|GO:0031252|GO:0005938|GO:0070062|GO:0060053|GO:0031110|GO:0005509|GO:0009611|GO:0000226|GO:0003779|GO:…	NM_001723	THC2470919	Hs.604915
A_33_P3224730	2.94665	HMCN2	Homo sapiens hemicentin 2 (HMCN2), mRNA [NM_001291815]	188.009	566.92	ENST00000302481	256158	NM_001291815	hemicentin 2	chr9:133309442-133309501	GO:0005509|GO:0005578|GO:0050896	NM_001291815	THC2476466	Hs.32194
A_24_P60268	2.93595	LRRTM4	Homo sapiens leucine rich repeat transmembrane neuronal 4 (LRRTM4), transcript variant 2, mRNA [NM_024993]	35.2778	105.99	ENST00000409093	80059	NM_024993	leucine rich repeat transmembrane neuronal 4	chr2:77745560-77745501	GO:0030054|GO:0045211|GO:0032281	NM_024993	THC2485743	Hs.285782
A_32_P221822	2.92246	RRP15	Homo sapiens ribosomal RNA processing 15 homolog (S. cerevisiae) (RRP15), mRNA [NM_016052]	46.4948	139.049	ENST00000366932	51018	NM_016052	ribosomal RNA processing 15 homolog (S. cerevisiae)	chr1:218511102-218511161	GO:0005739|GO:0005730|GO:0005634	NM_016052	THC2500951	Hs.660109
A_23_P136571	2.92017	SHCBP1L	Homo sapiens SHC SH2-domain binding protein 1-like (SHCBP1L), mRNA [NM_030933]	9.85823	29.4593	ENST00000423786	81626	NM_030933	SHC SH2-domain binding protein 1-like	chr1:182872215-182869352		NM_030933	THC2699762	Hs.497034
A_24_P382319	2.91647	CEACAM1	Homo sapiens carcinoembryonic antigen-related cell adhesion molecule 1 (biliary glycoprotein) (CEACAM1), transcript variant 1, mRNA [NM_001712]	78.3144	233.73	ENST00000403444	634	NM_001712	carcinoembryonic antigen-related cell adhesion molecule 1 (biliary glycoprotein)	chr19:43011563-43011504	GO:0005515|GO:0003674|GO:0016477|GO:0016020|GO:0005886|GO:0007229|GO:0005887|GO:0016021|GO:0001525|GO:0007156|GO:0070062	NM_001712	THC2495234	Hs.512682
A_23_P121976	2.91236	POU4F3	Homo sapiens POU class 4 homeobox 3 (POU4F3), mRNA [NM_002700]	7.09944	21.1585	ENST00000230732	5459	NM_002700	POU class 4 homeobox 3	chr5:145719900-145719959	GO:0031290|GO:0003700|GO:0042472|GO:0042491|GO:0007605|GO:0005730|GO:0005634|GO:0048675|GO:0051402|GO:0000978|GO:0021562|GO:0001077|GO:0045944|GO:0050885|GO:0007601	NM_002700	THC2487501	Hs.553499
A_24_P357726	2.89777	PSG8	Homo sapiens pregnancy specific beta-1-glycoprotein 8 (PSG8), transcript variant 1, mRNA [NM_182707]	22.9446	68.0392	ENST00000478387	440533	NM_182707	pregnancy specific beta-1-glycoprotein 8	chr19:43259206-43259147	GO:0005576	NM_182707	THC2539798	Hs.466843
A_33_P3346643	2.88768			3.93895	11.6398					chr20:059833904-059833963
A_23_P86064	2.8672	HHIPL2	Homo sapiens HHIP-like 2 (HHIPL2), mRNA [NM_024746]	12.5356	36.7806	ENST00000468172	79802	NM_024746	HHIP-like 2	chr1:222696964-222696181	GO:0048038|GO:0016901|GO:0005975|GO:0005576|GO:0055114	NM_024746	THC2476599	Hs.665660
A_33_P3363690	2.85911			6.91743	20.239					chr4:013979769-013979828
A_32_P56713	2.84228	BCR	Homo sapiens breakpoint cluster region (BCR), transcript variant 1, mRNA [NM_004327]	25.5861	74.4193	ENST00000436990	613	NM_004327	breakpoint cluster region	chr22:23659800-23659859	GO:0005515|GO:0043314|GO:0030036|GO:0005886|GO:0007264|GO:0032855|GO:0005829|GO:0050766|GO:0046777|GO:0016301|GO:0051726|GO:0050885|GO:0032496|GO:0005089|GO:0030675|GO:0070062|GO:0051056|GO:0030336|GO:0042472|GO:0018108|GO:0005524|GO:0007165|GO:0043234|GO:0007420|GO:0004674|GO:0050728|GO:0006468|GO:0004713|GO:0048008|GO:0019899|GO:0005096	NM_004327	THC2492880	Hs.517461
A_33_P3356985	2.81581		Synthetic construct DNA, clone: pF1KE0817, Homo sapiens OLFR827 gene for olfactory receptor 827, without stop codon, in Flexi system. [AB529250]	7.02324	20.2374			AB529250		chr12:55510022-55510078			NP511455
A_24_P260134	2.81171	NMNAT3	Homo sapiens nicotinamide nucleotide adenylyltransferase 3 (NMNAT3), transcript variant 1, mRNA [NM_178177]	5.61817	16.1652	ENST00000296202	349565	NM_178177	nicotinamide nucleotide adenylyltransferase 3	chr3:139279566-139279507	GO:0005739|GO:0000309|GO:0006766|GO:0004515|GO:0019674|GO:0009611|GO:0006767|GO:0044281|GO:0009435|GO:0005524|GO:0005829	NM_178177	THC2488065	Hs.208673
A_23_P101564	2.80081	FGF21	Homo sapiens fibroblast growth factor 21 (FGF21), mRNA [NM_019113]	161.675	463.386	ENST00000222157	26291	NM_019113	fibroblast growth factor 21	chr19:49260204-49260263	GO:0005515|GO:0007165|GO:0008284|GO:0046326|GO:0007267|GO:0010988|GO:0005576|GO:0005104|GO:0070374|GO:0045716|GO:0008083|GO:0090080	NM_019113	THC2482942	Hs.283015
A_33_P3265189	2.79763	DSG1	Homo sapiens desmoglein 1 (DSG1), mRNA [NM_001942]	7.53939	21.5845		1828	NM_001942	desmoglein 1	chr18:28937335-28937394	GO:0030057|GO:0045295|GO:0005886|GO:0060135|GO:0005509|GO:0050821|GO:0006915|GO:0016328|GO:0006921|GO:0005829|GO:0016339|GO:0016337|GO:0016324|GO:0005911|GO:0015643|GO:0032570|GO:0007043|GO:0009898|GO:0016021|GO:0007156|GO:0070062	NM_001942	THC2614729	Hs.2633
A_23_P130027	2.7913	EPN3	Homo sapiens epsin 3 (EPN3), mRNA [NM_017957]	128.654	367.488	ENST00000268933	55040	NM_017957	epsin 3	chr17:48620056-48620115	GO:0005515|GO:0048471|GO:0005905|GO:0030136|GO:0005634|GO:0019897|GO:0070062|GO:0008289	NM_017957	THC2471043	Hs.670090
A_23_P30950	2.78699	SLC26A8	Homo sapiens solute carrier family 26 (anion exchanger), member 8 (SLC26A8), transcript variant 1, mRNA [NM_052961]	3.89735	11.1153	ENST00000465492	116369	NM_052961	solute carrier family 26 (anion exchanger), member 8	chr6:35919005-35918946	GO:0005515|GO:0006820|GO:0006821|GO:0005886|GO:0019531|GO:0019532|GO:0007275|GO:0007283|GO:0005254|GO:0030154|GO:0007126|GO:0015116|GO:0015301|GO:0008272|GO:0016021	NM_052961	THC2520990	Hs.435836
A_23_P318284	2.78329	GPD1L	Homo sapiens glycerol-3-phosphate dehydrogenase 1-like (GPD1L), mRNA [NM_015141]	719.891	2050.41	ENST00000474846	23171	NM_015141	glycerol-3-phosphate dehydrogenase 1-like	chr3:32209871-32209930	GO:0005886|GO:0019674|GO:0044281|GO:0042803|GO:0005829|GO:0046168|GO:0060373|GO:0090038|GO:0051287|GO:0010765|GO:0033137|GO:2000010|GO:0019432|GO:0006654|GO:0044255|GO:0070062|GO:0086005|GO:0009331|GO:0005975|GO:0004367|GO:2000649|GO:0006734|GO:0044325|GO:0002027|GO:0006644|GO:0017080|GO:0046474|GO:0055114	NM_015141	THC2534126	Hs.82432
A_23_P118571	2.78311	SOST	Homo sapiens sclerostin (SOST), mRNA [NM_025237]	7.35238	20.9399	ENST00000301691	50964	NM_025237	sclerostin	chr17:41832027-41831968	GO:0005515|GO:0005794|GO:0005578|GO:0005615|GO:0009612|GO:0030514|GO:0031012|GO:2000054|GO:0030279|GO:0001503|GO:0031333|GO:0071374|GO:0045893|GO:0016055|GO:0090090|GO:0008201|GO:0008134	NM_025237	THC2476312	Hs.349204
A_23_P171074	2.77709	ITM2A	Homo sapiens integral membrane protein 2A (ITM2A), transcript variant 1, mRNA [NM_004867]	4.91129	13.9573	ENST00000469541	9452	NM_004867	integral membrane protein 2A	chrX:78616934-78616875	GO:0005515|GO:0016021	NM_004867	THC2523840	Hs.17109
A_23_P165921	2.7687	LINC00029	Homo sapiens long intergenic non-protein coding RNA 29 (LINC00029), long non-coding RNA [NR_028295]	31.3248	88.7522	ENST00000370341	100144596		long intergenic non-protein coding RNA 29	chr20:61665681-61665622		NR_028295	THC2484302	Hs.187773
A_24_P403561	2.76785	LRP4	Homo sapiens low density lipoprotein receptor-related protein 4 (LRP4), mRNA [NM_002334]	659.203	1867.13	ENST00000529604	4038	NM_002334	low density lipoprotein receptor-related protein 4	chr11:46878608-46878549	GO:0005515|GO:0031594|GO:0051290|GO:0009954|GO:0009953|GO:0016600|GO:0030425|GO:0042803|GO:0030279|GO:0030198|GO:0097110|GO:0043025|GO:0042475|GO:0016055|GO:0090090|GO:0001942|GO:0030971|GO:0009986|GO:0001822|GO:0005509|GO:0014069|GO:0006897|GO:0097104|GO:0048813|GO:0097105|GO:0050808|GO:0097060|GO:0060173|GO:0051124|GO:0001932|GO:0050771|GO:0016021|GO:0071340|GO:0042733	NM_002334	NP1455840	Hs.4930
A_23_P510	2.75709	PLD5	Homo sapiens phospholipase D family, member 5 (PLD5), transcript variant 1, mRNA [NM_152666]	24.2414	68.3948	ENST00000366545	200150	NM_152666	phospholipase D family, member 5	chr1:242252958-242252899	GO:0008152|GO:0016021|GO:0003824	NM_152666	THC2485234	Hs.672452
A_24_P22800	2.75075	PSG11	Homo sapiens pregnancy specific beta-1-glycoprotein 11 (PSG11), transcript variant 1, mRNA [NM_002785]	6.0119	16.923	ENST00000306322	5680	NM_002785	pregnancy specific beta-1-glycoprotein 11	chr19:43519304-43514171	GO:0007565|GO:0005576	NM_002785	THC2539323	Hs.741150
A_24_P942600	2.7418	WNK2	Homo sapiens WNK lysine deficient protein kinase 2 (WNK2), transcript variant 1, mRNA [NM_001282394]	8.22336	23.0728	ENST00000432730	65268	NM_001282394	WNK lysine deficient protein kinase 2	chr9:96080578-96080637	GO:0035556|GO:0005737|GO:0046777|GO:0008285|GO:2000651|GO:0005886|GO:0004674|GO:0070373|GO:0006468|GO:0005524|GO:2000021	NM_001282394	THC2494108	Hs.654856
A_23_P149992	2.73532	PDLIM1	Homo sapiens PDZ and LIM domain 1 (PDLIM1), mRNA [NM_020992]	29.3286	82.0946	ENST00000490391	9124	NM_020992	PDZ and LIM domain 1	chr10:97007103-97007044	GO:0005667|GO:0001666|GO:0006355|GO:0005737|GO:0003713|GO:0008270|GO:0005856|GO:0006979	NM_020992	NP1206865	Hs.368525
A_23_P402919	2.73311	FAM46D	Homo sapiens family with sequence similarity 46, member D (FAM46D), transcript variant 2, mRNA [NM_152630]	6.63126	18.5468	ENST00000538312	169966	NM_152630	family with sequence similarity 46, member D	chrX:79700493-79700552		NM_152630	THC2476905	Hs.367959
A_33_P3413404	2.73206	PARVB	parvin, beta [Source:HGNC Symbol;Acc:14653] [ENST00000402876]	10.0628	28.1335	ENST00000402876	29780	AK309987	parvin, beta	chr22:44515673-44515732	GO:0005515|GO:0030018|GO:0005886|GO:0031532|GO:0034329|GO:0030032|GO:0003779|GO:0030027|GO:0005829|GO:0030031|GO:0071963|GO:0005856|GO:0007155|GO:0005925			Hs.475074
A_33_P3351681	2.72472	CCDC67	Homo sapiens coiled-coil domain containing 67 (CCDC67), mRNA [NM_181645]	60.4157	168.456	ENST00000534747	159989	NM_181645	coiled-coil domain containing 67	chr11:93171266-93171325	GO:0005737|GO:0030030	NM_181645	THC2479699	Hs.436625
A_24_P174793	2.7011	PCSK1	Homo sapiens proprotein convertase subtilisin/kexin type 1 (PCSK1), transcript variant 1, mRNA [NM_000439]	38.6207	106.752	ENST00000311106	5122	NM_000439	proprotein convertase subtilisin/kexin type 1	chr5:95726190-95726131	GO:0030133|GO:0005794|GO:0050796|GO:0016486|GO:0004252|GO:0043043|GO:0008152|GO:0007267|GO:0006508|GO:0044267|GO:0005615|GO:0034774	NM_000439	THC2612373	Hs.78977
A_33_P3239295	2.69197	PRODH	Homo sapiens proline dehydrogenase (oxidase) 1 (PRODH), transcript variant 1, mRNA [NM_016335]	7.70434	21.2237	ENST00000313755	5625	NM_016335	proline dehydrogenase (oxidase) 1	chr22:18907024-18906965	GO:0006537|GO:0008631|GO:0005743|GO:0004657|GO:0044281|GO:0071949|GO:0034641|GO:0019470|GO:0005759|GO:0006560|GO:0010133|GO:0006562|GO:0016597|GO:0055114	NM_016335	NP324475	Hs.517352
A_33_P3395186	2.68782			13.118	36.0814					chr19:001861959-001862018			THC2642873
A_33_P3501721	2.68626	LOC100126447	PREDICTED: Homo sapiens uncharacterized LOC100126447 (LOC100126447), misc_RNA [XR_109781]	13.2587	36.4473		100126447	XR_109781	uncharacterized LOC100126447	chrX:115945060-115945001		XR_109781		Hs.695847
A_33_P3402565	2.68458	DSP	Homo sapiens desmoplakin (DSP), transcript variant 1, mRNA [NM_004415]	6.75952	18.5698	ENST00000418664	1832	NM_004415	desmoplakin	chr6:7586052-7586111	GO:0005882|GO:0005515|GO:0030057|GO:0045109|GO:0005886|GO:0005634|GO:0086091|GO:0001533|GO:0006921|GO:0005916|GO:0005739|GO:0016323|GO:0086069|GO:0016337|GO:0003223|GO:0014704|GO:0097110|GO:0005080|GO:0030674|GO:0050839|GO:0086005|GO:0070062|GO:0006915|GO:0002934|GO:0018149|GO:0008544|GO:0005198|GO:0030216|GO:0071896|GO:0042060|GO:0005200|GO:0034332	NM_004415	THC2529478	Hs.519873
A_24_P217572	2.67704	EDNRA	Homo sapiens endothelin receptor type A (EDNRA), transcript variant 1, mRNA [NM_001957]	38.9775	106.778	ENST00000324300	1909	NM_001957	endothelin receptor type A	chr4:148465478-148465537	GO:0005515|GO:0007507|GO:0006939|GO:0014032|GO:0015758|GO:0051482|GO:0032496|GO:0070374|GO:0050678|GO:0031965|GO:0007568|GO:0060137|GO:0043278|GO:0043084|GO:0001701|GO:0048484|GO:0007186|GO:0005887|GO:0090023|GO:0008284|GO:0090184|GO:0005886|GO:0042482|GO:0008283|GO:0030818|GO:0007266|GO:0007202|GO:0007204|GO:0048144|GO:0007205|GO:0007190|GO:0042310|GO:0051281|GO:0014824|GO:0001666|GO:0001569|GO:…	NM_001957	THC2467247	Hs.183713
A_33_P3420043	2.66529	CSRNP3	Homo sapiens cysteine-serine-rich nuclear protein 3 (CSRNP3), transcript variant 1, mRNA [NM_001172173]	67.9311	185.28	ENST00000409664	80034	NM_001172173	cysteine-serine-rich nuclear protein 3	chr2:166514470-166514529	GO:0043565|GO:0043065|GO:0003700|GO:0045944|GO:0010923|GO:0006915|GO:0005634|GO:0001228|GO:0006351	NM_001172173	THC2482021	Hs.470479
A_23_P127495	2.65442	BBOX1	Homo sapiens butyrobetaine (gamma), 2-oxoglutarate dioxygenase (gamma-butyrobetaine hydroxylase) 1 (BBOX1), mRNA [NM_003986]	6.20442	16.8533	ENST00000525090	8424	NM_003986	butyrobetaine (gamma), 2-oxoglutarate dioxygenase (gamma-butyrobetaine hydroxylase) 1	chr11:27148956-27149015	GO:0005739|GO:0034641|GO:0008336|GO:0005506|GO:0045329|GO:0008270|GO:0044281|GO:0070062|GO:0055114|GO:0005829	NM_003986	THC2464489	Hs.591996
A_33_P3380246	2.64488		RST9658 Athersys RAGE Library Homo sapiens cDNA, mRNA sequence [BG190585]	19.5499	52.9135	ENST00000510211				chr4:182741240-182741181			THC2722673	Hs.736642
A_23_P43164	2.64176	SULF1	Homo sapiens sulfatase 1 (SULF1), transcript variant 3, mRNA [NM_015170]	140.335	379.38	ENST00000531512	23213	NM_015170	sulfatase 1	chr8:70572195-70572254	GO:0005886|GO:0051216|GO:0005783|GO:0048706|GO:0030177|GO:0008449|GO:0005615|GO:0032836|GO:0030513|GO:0002063|GO:0004065|GO:0030201|GO:0048010|GO:0030336|GO:0005794|GO:0005795|GO:0009986|GO:0001822|GO:0005509|GO:0006915|GO:0035860|GO:0010575|GO:0060686|GO:0060384|GO:0060348|GO:0040036|GO:0003094|GO:0001937|GO:0016525|GO:0040037|GO:0045121|GO:0014846	NM_015170	THC2510936	Hs.409602
A_33_P3215635	2.63356	CHRNB2	Homo sapiens cholinergic receptor, nicotinic, beta 2 (neuronal) (CHRNB2), mRNA [NM_000748]	21.8117	58.7826	ENST00000368476	1141	NM_000748	cholinergic receptor, nicotinic, beta 2 (neuronal)	chr1:154552292-154552351	GO:0030054|GO:0007605|GO:0060084|GO:0042220|GO:0045759|GO:0006939|GO:0034220|GO:0015464|GO:0045211|GO:0042166|GO:0007613|GO:0007612|GO:0001661|GO:0015276|GO:0008306|GO:0051963|GO:0005892|GO:0007271|GO:0042113|GO:0032226|GO:0032225|GO:0008542|GO:0035176|GO:0050877|GO:0001508|GO:0021631|GO:0009897|GO:0004889|GO:0051899|GO:0005886|GO:0030890|GO:0045471|GO:0007268|GO:0045188|GO:0051291|GO:0014059|GO:…	NM_000748	THC2679654	Hs.2306
A_23_P140797	2.6177	CDH8	Homo sapiens cadherin 8, type 2 (CDH8), mRNA [NM_001796]	27.7839	74.4267	ENST00000577390	1006	NM_001796	cadherin 8, type 2	chr16:61687756-61687697	GO:0005886|GO:0034329|GO:0009409|GO:0005509|GO:0035249|GO:0043679|GO:0043083|GO:0016021|GO:0007155|GO:0007156|GO:0045216|GO:0034332	NM_001796	THC2475893	Hs.368322
A_33_P3281176	2.61389			22.0932	59.0964					chrX:001553923-001553982
A_33_P3273480	2.61327	BRSK2	Homo sapiens BR serine/threonine kinase 2 (BRSK2), transcript variant 1, mRNA [NM_001256627]	8.49826	22.7264	ENST00000382179	9024	NM_001256627	BR serine/threonine kinase 2	chr11:1482769-1482828	GO:0048471|GO:0005813|GO:0000287|GO:0031532|GO:0019901|GO:0005783|GO:0050321|GO:0030010|GO:0007409|GO:0006887|GO:0005524|GO:0005737|GO:0007067|GO:0018105|GO:0070059|GO:0004674|GO:0030182|GO:0000086|GO:0006468|GO:0061178	NM_001256627	NP1154175	Hs.170819
A_33_P3318631	2.61133	OR5H2	Homo sapiens olfactory receptor, family 5, subfamily H, member 2 (OR5H2), mRNA [NM_001005482]	14.501	38.7502	ENST00000355273	79310	NM_001005482	olfactory receptor, family 5, subfamily H, member 2	chr3:98002540-98002599	GO:0050911|GO:0004984|GO:0007186|GO:0005886|GO:0004930|GO:0016021	NM_001005482	NP1461754	Hs.554711
A_23_P56798	2.59834	ACP1	Homo sapiens acid phosphatase 1, soluble (ACP1), transcript variant 3, mRNA [NM_004300]	1572.82	4182.07	ENST00000272067	52	NM_004300	acid phosphatase 1, soluble	chr2:277899-277958	GO:0005515|GO:0005737|GO:0003993|GO:0009898|GO:0035335|GO:0070062|GO:0004726	NM_004300	THC2476783	Hs.558296
A_24_P921610	2.59597	PWAR5	Homo sapiens Prader Willi/Angelman region RNA 5 (PWAR5), long non-coding RNA [NR_022008]	7.57427	20.1213		8123	NR_022008	Prader Willi/Angelman region RNA 5	chr15:25232552-25232611		NR_022008	THC2610430	Hs.660427
A_33_P3297626	2.59346	EMC1	ER membrane protein complex subunit 1 [Source:HGNC Symbol;Acc:28957] [ENST00000356068]	31.7487	84.2597	ENST00000356068	23065		ER membrane protein complex subunit 1	chr1:19571350-19571291	GO:0072546|GO:0016021		THC2517382
A_23_P91334	2.59232	HSPA12B	Homo sapiens heat shock 70kD protein 12B (HSPA12B), transcript variant 1, mRNA [NM_052970]	5.40217	14.3309	ENST00000254963	116835	NM_052970	heat shock 70kD protein 12B	chr20:3733399-3733458	GO:0005524	NM_052970	THC2472359	Hs.516854
A_23_P9402	2.58712	CNTFR	Homo sapiens ciliary neurotrophic factor receptor (CNTFR), transcript variant 1, mRNA [NM_147164]	34.091	90.255	ENST00000378980	1271	NM_147164	ciliary neurotrophic factor receptor	chr9:34551529-34551470	GO:0008284|GO:0003360|GO:0005886|GO:0097059|GO:0005102|GO:0031225|GO:0070120|GO:0007399|GO:0007165|GO:0043524|GO:0001967|GO:0019955|GO:0060538|GO:0007548|GO:0004897|GO:0019898	NM_147164	THC2618194	Hs.129966
A_23_P140057	2.58068	TNFRSF19	Homo sapiens tumor necrosis factor receptor superfamily, member 19 (TNFRSF19), transcript variant 1, mRNA [NM_018647]	12.0839	31.9121	ENST00000403372	55504	NM_018647	tumor necrosis factor receptor superfamily, member 19	chr13:24243117-24243176	GO:0005031|GO:0007254|GO:0006915|GO:0016021|GO:0043123|GO:0001942|GO:0033209	NM_018647	THC2490657	Hs.149168
A_23_P14986	2.57881	HSD11B2	Homo sapiens hydroxysteroid (11-beta) dehydrogenase 2 (HSD11B2), mRNA [NM_000196]	90.9477	240.008	ENST00000326152	3291	NM_000196	hydroxysteroid (11-beta) dehydrogenase 2	chr16:67471224-67471283	GO:0001666|GO:0032868|GO:0007565|GO:0005783|GO:0042493|GO:0006704|GO:0003845|GO:0051384|GO:0032094|GO:0051287|GO:0002017|GO:0005496|GO:0055114	NM_000196	THC2462482	Hs.1376
A_33_P3236035	2.57791	KDM4C	Homo sapiens cDNA clone IMAGE:6165770, partial cds. [BC053678]	6.53513	17.24		23081	BC053678	lysine (K)-specific demethylase 4C	chr9:6815067-6815126	GO:0032454|GO:0008284|GO:0000790|GO:0006357|GO:0051213|GO:0008270|GO:0050681|GO:0019899|GO:0006351|GO:0055114|GO:0033169		THC2500203	Hs.709425
A_33_P3361891	2.57384	TMPRSS7	Homo sapiens transmembrane protease, serine 7 (TMPRSS7), transcript variant 1, mRNA [NM_001042575]	112.339	295.887	ENST00000419127	344805	NM_001042575	transmembrane protease, serine 7	chr3:111799885-111799944	GO:0005886|GO:0004252|GO:0006508|GO:0008236|GO:0016021	NM_001042575	THC2487758	Hs.435490
A_33_P3270800	2.55313	CPSF4L	Homo sapiens cleavage and polyadenylation specific factor 4-like (CPSF4L), mRNA [NM_001129885]	5.99337	15.6588	ENST00000344935	642843	NM_001129885	cleavage and polyadenylation specific factor 4-like	chr17:71257927-71257868	GO:0003723|GO:0046872	NM_001129885		Hs.534707
A_33_P3278205	2.54929	BAALC-AS1	Homo sapiens BAALC antisense RNA 1 (BAALC-AS1), long non-coding RNA [NR_109954]	38.2235	99.7162		100499183	NR_109954	BAALC antisense RNA 1	chr8:104178283-104178224		NR_109954	THC2632087	Hs.733366
A_23_P73413	2.54552	SLC26A7	Homo sapiens solute carrier family 26 (anion exchanger), member 7 (SLC26A7), transcript variant 1, mRNA [NM_052832]	4.43463	11.5518	ENST00000520249	115111	NM_052832	solute carrier family 26 (anion exchanger), member 7	chr8:92410007-92410066	GO:0006820|GO:0006821|GO:0019531|GO:0005886|GO:0019532|GO:0055085|GO:0001696|GO:0005254|GO:0016323|GO:0005737|GO:0015116|GO:0015301|GO:0015106|GO:0008272|GO:0015701|GO:0016021|GO:0055038|GO:0005768|GO:0006811	NM_052832	THC2684428	Hs.354013
A_23_P326474	2.54049	L3MBTL4	Homo sapiens l(3)mbt-like 4 (Drosophila) (L3MBTL4), mRNA [NM_173464]	22.4587	58.3871	ENST00000535782	91133	NM_173464	l(3)mbt-like 4 (Drosophila)	chr18:5955218-5955159	GO:0006355|GO:0003700|GO:0008270|GO:0005634|GO:0006351|GO:0016568	NM_173464	THC2492245	Hs.128279
A_33_P3402943	2.53969	LOC100128591	Homo sapiens cDNA FLJ46872 fis, clone UTERU3013167. [AK128705]	8.79141	22.8483		100128591	AK128705	uncharacterized LOC100128591	chr20:44961061-44961002			THC2514361	Hs.640065
A_23_P35045	2.53766	ARHGAP30	Homo sapiens Rho GTPase activating protein 30 (ARHGAP30), transcript variant 1, mRNA [NM_001025598]	5.65709	14.6907	ENST00000368013	257106	NM_001025598	Rho GTPase activating protein 30	chr1:161017294-161017235	GO:0043547|GO:0051056|GO:0007264|GO:0016023|GO:0043231|GO:0005829|GO:0005096	NM_001025598	THC2601052	Hs.389374
A_33_P3355208	2.53643	CROT	Homo sapiens carnitine O-octanoyltransferase (CROT), transcript variant 3, mRNA [NM_001243745]	30.5671	79.3398		54677	NM_001243745	carnitine O-octanoyltransferase	chr7:86989366-86989425	GO:0006635|GO:0005782|GO:0005102|GO:0044281|GO:0006091|GO:0008458|GO:0015936|GO:0043231|GO:0005739|GO:0006631|GO:0051791|GO:0015908|GO:0033540|GO:0009437|GO:0044255|GO:0005777	NM_001243745		Hs.125039
A_33_P3333752	2.51249	FAM183A	PREDICTED: Homo sapiens family with sequence similarity 183, member A (FAM183A), transcript variant X1, mRNA [XM_005270875]	26.2665	67.5338	ENST00000409396	440585	XM_005270875	family with sequence similarity 183, member A	chr1:43618590-43618649		XM_005270875
A_23_P350005	2.51114	TRIML2	Homo sapiens tripartite motif family-like 2 (TRIML2), mRNA [NM_173553]	196.528	505.021	ENST00000512729	205860	NM_173553	tripartite motif family-like 2	chr4:189012558-189012499	GO:0016567|GO:0016874|GO:0032526	NM_173553	THC2485145	Hs.276429
A_33_P3297562	2.50682	IRX2	Homo sapiens iroquois homeobox 2 (IRX2), transcript variant 1, mRNA [NM_033267]	21.325	54.7051	ENST00000302057	153572	NM_033267	iroquois homeobox 2	chr5:2746939-2746880	GO:0043565|GO:0006355|GO:0003700|GO:0072272|GO:0005634|GO:0072086	NM_033267	THC2464134	Hs.282089
A_33_P3405023	2.50095	BLACE	Homo sapiens B-cell acute lymphoblastic leukemia expressed (BLACE), long non-coding RNA [NR_103545]	16.8697	43.1743		338436	NR_103545	B-cell acute lymphoblastic leukemia expressed	chr7:155149777-155149718		NR_103545	THC2570675	Hs.521326
A_33_P3229809	2.49607	LINC01205	Homo sapiens long intergenic non-protein coding RNA 1205 (LINC01205), transcript variant 2, long non-coding RNA [NR_109841]	7.45627	19.0455	ENST00000497996	401082	NR_109841	long intergenic non-protein coding RNA 1205	chr3:109213554-109213613		NR_109841	NP1154395	Hs.477089
A_24_P257511	2.48703	BHMT	Homo sapiens betaine--homocysteine S-methyltransferase (BHMT), mRNA [NM_001713]	10.8844	27.7015	ENST00000274353	635	NM_001713	betaine--homocysteine S-methyltransferase	chr5:78426982-78427041	GO:0033477|GO:0010243|GO:0047150|GO:0044281|GO:0050666|GO:0032403|GO:0005829|GO:0034641|GO:0043234|GO:0005737|GO:0000096|GO:0046500|GO:0006479|GO:0008270|GO:0071267|GO:0006579|GO:0008898|GO:0006577|GO:0070062	NM_001713	THC2467969	Hs.80756
A_23_P87982	2.47906	ATP12A	Homo sapiens ATPase, H+/K+ transporting, nongastric, alpha polypeptide (ATP12A), transcript variant 2, mRNA [NM_001676]	4.09555	10.39	ENST00000381946	479	NM_001676	ATPase, H+/K+ transporting, nongastric, alpha polypeptide	chr13:25285517-25285660	GO:0016323|GO:0006754|GO:0034220|GO:0005886|GO:0005889|GO:0055075|GO:0008900|GO:0055085|GO:0006813|GO:0005524|GO:0046872|GO:0006885	NM_001676	NP488668	Hs.147111
A_33_P3215948	2.46995	MPZL2	Homo sapiens myelin protein zero-like 2 (MPZL2), transcript variant 1, mRNA [NM_005797]	20.2618	51.2133		10205	NM_005797	myelin protein zero-like 2	chr11:118124256-118124197	GO:0005515|GO:0033077|GO:0016337|GO:0005886|GO:0016021|GO:0005856|GO:0009653|GO:0007156	NM_005797	THC2461140	Hs.116651
A_23_P31124	2.46865	COL21A1	Homo sapiens collagen, type XXI, alpha 1 (COL21A1), mRNA [NM_030820]	4.67627	11.8134	ENST00000535941	81578	NM_030820	collagen, type XXI, alpha 1	chr6:55921701-55921642	GO:0031012|GO:0005581|GO:0030198|GO:0005578|GO:0005788|GO:0005576	NM_030820	NP1208671	Hs.47629
A_23_P344408	2.46841	CSHL1	Homo sapiens chorionic somatomammotropin hormone-like 1 (CSHL1), transcript variant 1, mRNA [NM_022579]	23.8158	60.1587	ENST00000309894	1444	NM_022579	chorionic somatomammotropin hormone-like 1	chr17:61987253-61987194	GO:0008150|GO:0005179|GO:0005576|GO:0005575|GO:0046872	NM_022579	THC2494212	Hs.655225
A_24_P307653	2.45997	SLC6A15	Homo sapiens solute carrier family 6 (neutral amino acid transporter), member 15 (SLC6A15), transcript variant 1, mRNA [NM_182767]	7.99222	20.1193	ENST00000266682	55117	NM_182767	solute carrier family 6 (neutral amino acid transporter), member 15	chr12:85254418-85254359	GO:0005886|GO:0005328|GO:0005326|GO:0006865|GO:0005298|GO:0055085|GO:0015804|GO:0015820|GO:0005887|GO:0035524|GO:0015824|GO:0006836|GO:0016021|GO:0006814|GO:0006811	NM_182767	THC2481880	Hs.44424
A_23_P359214	2.45016	LINC00842	Homo sapiens long intergenic non-protein coding RNA 842 (LINC00842), long non-coding RNA [NR_033957]	475.978	1193.43	ENST00000602274	643650	NR_033957	long intergenic non-protein coding RNA 842	chr10:47151178-47151119		NR_033957	NP1185779	Hs.744313
A_33_P3210805	2.44822	GABRG3	Homo sapiens gamma-aminobutyric acid (GABA) A receptor, gamma 3 (GABRG3), transcript variant 1, mRNA [NM_033223]	5.03213	12.6072	ENST00000333743	2567	NM_033223	gamma-aminobutyric acid (GABA) A receptor, gamma 3	chr15:27777891-27777950	GO:0005230|GO:0034220|GO:0030054|GO:0005886|GO:0004890|GO:0045211|GO:0042493|GO:0034707|GO:0007268|GO:0007214|GO:0055085|GO:0005254	NM_033223	THC2486531	Hs.569475
A_23_P88678	2.43837	C15orf27	Homo sapiens chromosome 15 open reading frame 27 (C15orf27), mRNA [NM_152335]	32.6078	81.3647	ENST00000484722	123591	NM_152335	chromosome 15 open reading frame 27	chr15:76497139-76497198	GO:0070509|GO:0086010|GO:0005886|GO:0005245|GO:0016021	NM_152335	THC2478242	Hs.661411
A_33_P3255939	2.42508		Uncharacterized protein; cDNA FLJ36032 fis, clone TESTI2017069 [Source:UniProtKB/TrEMBL;Acc:Q8N9Z1] [ENST00000442233]	8.03894	19.9499	ENST00000442233		AK093351		chr1:151683323-151683382			THC2480827
A_23_P202978	2.42228	CASP1	Homo sapiens caspase 1, apoptosis-related cysteine peptidase (CASP1), transcript variant alpha, mRNA [NM_033292]	300.004	743.645	ENST00000534497	834	NM_033292	caspase 1, apoptosis-related cysteine peptidase	chr11:104897602-104897058	GO:0005515|GO:0035872|GO:0005829|GO:0005737|GO:0050717|GO:0050718|GO:0032496|GO:0006508|GO:0033198|GO:0043123|GO:0072559|GO:0001666|GO:0006919|GO:0072557|GO:0071310|GO:0072558|GO:0050727|GO:0097194|GO:0006915|GO:0005576|GO:0008656|GO:0070269|GO:0051882|GO:0004197|GO:0007165|GO:0060081|GO:0045087|GO:0032611|GO:0071260|GO:0097169	NM_033292	THC2463081	Hs.2490
A_32_P460757	2.41291	TAAR6	Homo sapiens trace amine associated receptor 6 (TAAR6), mRNA [NM_175067]	13.5697	33.5062	ENST00000275198	319100	NM_175067	trace amine associated receptor 6	chr6:132892083-132892142	GO:0007186|GO:0005886|GO:0004930|GO:0016021|GO:0001594	NM_175067	THC2630045	Hs.434196
A_23_P159305	2.40871	TAF15	Homo sapiens TAF15 RNA polymerase II, TATA box binding protein (TBP)-associated factor, 68kDa (TAF15), transcript variant 1, mRNA [NM_139215]	7450.15	18363.9	ENST00000311979	8148	NM_139215	TAF15 RNA polymerase II, TATA box binding protein (TBP)-associated factor, 68kDa	chr17:34173994-34174053	GO:0005515|GO:0005737|GO:0000166|GO:0005730|GO:0008270|GO:0005634|GO:0045893|GO:0003677	NM_139215	THC2467967	Hs.402752
A_33_P3339650	2.4077	DST	Homo sapiens dystonin (DST), transcript variant 1e, mRNA [NM_001723]	167.797	413.43	ENST00000370765	667	NM_001723	dystonin	chr6:56480374-56480315	GO:0005882|GO:0005515|GO:0030424|GO:0030056|GO:0030018|GO:0008090|GO:0045104|GO:0035371|GO:0031122|GO:0005634|GO:0030011|GO:0005635|GO:0007409|GO:0015629|GO:0042803|GO:0005829|GO:0005737|GO:0009925|GO:0051010|GO:0030198|GO:0048870|GO:0007010|GO:0015630|GO:0031581|GO:0007050|GO:0045111|GO:0007155|GO:0031252|GO:0005938|GO:0070062|GO:0060053|GO:0031110|GO:0005509|GO:0009611|GO:0000226|GO:0003779|GO:…	NM_001723	THC2470919	Hs.604915
A_33_P3255531	2.40691	LOC100129216	Homo sapiens beta-defensin 131-like (LOC100129216), mRNA [NM_001242853]	10.4715	25.7919	ENST00000530210	100129216	NM_001242853	beta-defensin 131-like	chr11:71589499-71589556		NM_001242853		Hs.740246
A_23_P8981	2.40513	STAR	Homo sapiens steroidogenic acute regulatory protein (STAR), mRNA [NM_000349]	19.6528	48.3701	ENST00000520114	6770	NM_000349	steroidogenic acute regulatory protein	chr8:38001237-38001178	GO:0042542|GO:0006694|GO:0043627|GO:0006701|GO:0018963|GO:0017143|GO:0006699|GO:0006703|GO:0071560|GO:0005758|GO:0042747|GO:0043524|GO:0048168|GO:0060992|GO:0043025|GO:0018958|GO:0030061|GO:0010288|GO:0051412|GO:0032869|GO:0071312|GO:0009635|GO:0044321|GO:0061370|GO:0071872|GO:0071346|GO:0007420|GO:0006700|GO:0016101|GO:0032367|GO:0043005|GO:0035457|GO:0045471|GO:0017127|GO:0018879|GO:0050810|GO:…	NM_000349	THC2732365	Hs.521535
A_23_P49448	2.40098	FA2H	Homo sapiens fatty acid 2-hydroxylase (FA2H), mRNA [NM_024306]	36.3667	89.3527	ENST00000219368	79152	NM_024306	fatty acid 2-hydroxylase	chr16:74747023-74746964	GO:0006665|GO:0008219|GO:0042634|GO:0005506|GO:0032287|GO:0001949|GO:0032286|GO:0042127|GO:0005789|GO:0006633|GO:0016021|GO:0030258|GO:0080132|GO:0055114|GO:0020037	NM_024306	THC2490685	Hs.461329
A_33_P3262717	2.37969	SAMD4B	Homo sapiens sterile alpha motif domain containing 4B (SAMD4B), mRNA [NM_018028]	81.46	198.372	ENST00000595476	55095	NM_018028	sterile alpha motif domain containing 4B	chr19:39870627-39870686	GO:0006355|GO:0005737|GO:0005634|GO:0006351	NM_018028	THC2473864	Hs.707137
A_23_P75063	2.36831	DYDC2	Homo sapiens DPY30 domain containing 2 (DYDC2), transcript variant 1, mRNA [NM_032372]	4.35143	10.546	ENST00000444807	84332	NM_032372	DPY30 domain containing 2	chr10:82126699-82126758		NM_032372	THC2484557	Hs.741500
A_33_P3212989	2.36633	DLX6-AS1	Homo sapiens DLX6 antisense RNA 1 (DLX6-AS1), long non-coding RNA [NR_015448]	4.1106	9.95397		285987	NR_015448	DLX6 antisense RNA 1	chr7:96597886-96597827		NR_015448	THC2501764	Hs.34969
A_23_P11543	2.35881	FUCA1	Homo sapiens fucosidase, alpha-L- 1, tissue (FUCA1), mRNA [NM_000147]	1952	4711.82	ENST00000374479	2517	NM_000147	fucosidase, alpha-L- 1, tissue	chr1:24171909-24171850	GO:0005737|GO:0004560|GO:0006027|GO:0016139|GO:0042806|GO:0006004|GO:0005764|GO:0070062	NM_000147	THC2518697	Hs.370858
A_24_P58204	2.35534	OR51B5	Homo sapiens olfactory receptor, family 51, subfamily B, member 5 (OR51B5), transcript variant 1, mRNA [NM_001005567]	15.5306	37.4332	ENST00000300773	282763	NM_001005567	olfactory receptor, family 51, subfamily B, member 5	chr11:5364268-5364209	GO:0050911|GO:0007608|GO:0004984|GO:0007186|GO:0005886|GO:0004930|GO:0016021	NM_001005567	THC2619178	Hs.690458
A_33_P3208966	2.35142	CYP2A13	Homo sapiens cytochrome P450 2A13 variant 3 (CYP2A13) mRNA, complete cds. [AY513606]	10.958	26.3679		1553	AY513606	cytochrome P450, family 2, subfamily A, polypeptide 13	chr19:41601683-41601741	GO:0006805|GO:0070330|GO:0005506|GO:0005789|GO:0044281|GO:0055114|GO:0020037			Hs.567252
A_23_P39304	2.329	PSG9	Homo sapiens pregnancy specific beta-1-glycoprotein 9 (PSG9), mRNA [NM_002784]	19.6496	46.8316	ENST00000270077	5678	NM_002784	pregnancy specific beta-1-glycoprotein 9	chr19:43757790-43757731	GO:0007565|GO:0005576	NM_002784	NP095802	Hs.502092
A_33_P3358148	2.32723	CC2D2B	coiled-coil and C2 domain containing 2B [Source:HGNC Symbol;Acc:31666] [ENST00000371198]	21.2947	50.7138	ENST00000371198	387707	XM_006717833	coiled-coil and C2 domain containing 2B	chr10:97752394-97752453		XM_006717833	THC2489539
A_23_P33984	2.32681	TMEM27	Homo sapiens transmembrane protein 27 (TMEM27), mRNA [NM_020665]	8.4745	20.1785	ENST00000380342	57393	NM_020665	transmembrane protein 27	chrX:15645587-15645528	GO:0035543|GO:0005515|GO:0005737|GO:0045956|GO:0035774|GO:0008241|GO:0006508|GO:0016021|GO:0008237|GO:0070062	NM_020665	THC2470382	Hs.129614
A_33_P3853394	2.32346	NTRK3-AS1	Homo sapiens NTRK3 antisense RNA 1 (NTRK3-AS1), long non-coding RNA [NR_038229]	52.5213	124.878	ENST00000569588	283738	NR_038229	NTRK3 antisense RNA 1	chr15:88814225-88814284		NR_038229	THC2622979	Hs.578429
A_23_P167030	2.32148	PTH1R	Homo sapiens parathyroid hormone 1 receptor (PTH1R), transcript variant 1, mRNA [NM_000316]	9.07059	21.5484	ENST00000427125	5745	NM_000316	parathyroid hormone 1 receptor	chr3:46944115-46944255	GO:0005515|GO:0008284|GO:0008285|GO:0005886|GO:0045453|GO:0060732|GO:0007200|GO:0005634|GO:0030282|GO:0031526|GO:0043621|GO:0007204|GO:0016323|GO:0005737|GO:0016324|GO:0004991|GO:0002062|GO:0048469|GO:0070062|GO:0007568|GO:0043235|GO:0001501|GO:0007186|GO:0002076|GO:0007187|GO:0005887|GO:0007188|GO:0007189|GO:0017046	NM_000316	THC2547820	Hs.1019
A_24_P230563	2.31657	IL2RA	Homo sapiens interleukin 2 receptor, alpha (IL2RA), mRNA [NM_000417]	9.62524	22.8177	ENST00000447847	3559	NM_000417	interleukin 2 receptor, alpha	chr10:6067898-6067839	GO:0002437|GO:0050687|GO:0004911|GO:0005886|GO:0008283|GO:0006915|GO:0006924|GO:0019976|GO:0042130|GO:0042104|GO:0006955|GO:0050777|GO:0007219|GO:0050728|GO:0008144|GO:0046013|GO:0038110|GO:0016021|GO:0045582|GO:0007166|GO:0009897	NM_000417	THC2604346	Hs.231367
A_23_P19657	2.31651	LRP11	Homo sapiens low density lipoprotein receptor-related protein 11 (LRP11), mRNA [NM_032832]	97.4035	230.9	ENST00000239367	84918	NM_032832	low density lipoprotein receptor-related protein 11	chr6:150141039-150140980	GO:0016021	NM_032832	THC2542560	Hs.408355
A_23_P132826	2.31521	SERPINI2	Homo sapiens serpin peptidase inhibitor, clade I (pancpin), member 2 (SERPINI2), transcript variant 2, mRNA [NM_006217]	8.94952	21.2033	ENST00000471111	5276	NM_006217	serpin peptidase inhibitor, clade I (pancpin), member 2	chr3:167167118-167164225	GO:0030162|GO:0010951|GO:0005515|GO:0004867|GO:0006928|GO:0030155|GO:0005615	NM_006217	THC2475968	Hs.445555
A_33_P3357445	2.31311	TDG	Homo sapiens thymine-DNA glycosylase (TDG), mRNA [NM_003211]	126.293	298.944	ENST00000392872	6996	NM_003211	thymine-DNA glycosylase	chr12:104381013-104381072	GO:0005515|GO:0032091|GO:0030983|GO:0005886|GO:0006366|GO:0005634|GO:0009790|GO:0042803|GO:0035562|GO:0003690|GO:0005080|GO:0080111|GO:0006298|GO:0008263|GO:0032183|GO:0001104|GO:0005730|GO:0000122|GO:0003684|GO:0019104|GO:0006281|GO:0006284|GO:0016605|GO:0045008|GO:0043566|GO:0006285|GO:0040029|GO:0005654|GO:0016568	NM_003211	THC2468774	Hs.584809
A_32_P351037	2.30939	DNAH7	dynein, axonemal, heavy chain 7 [Source:HGNC Symbol;Acc:18661] [ENST00000410072]	9.9137	23.4287	ENST00000410072	56171	AK094515	dynein, axonemal, heavy chain 7	chr2:196863916-196863857	GO:0005929|GO:0006200|GO:0001539|GO:0008152|GO:0005874|GO:0005509|GO:0005858|GO:0003341|GO:0003777|GO:0016887|GO:0005524		THC2489874	Hs.97403
A_33_P3411155	2.30555	LOC285556	PREDICTED: Homo sapiens uncharacterized LOC285556 (LOC285556), transcript variant X1, mRNA [XM_001717423]	6.44355	15.2025		285556	XM_001717423	uncharacterized LOC285556	chr4:100557816-100557757		XM_001717423	THC2600941	Hs.480371
A_23_P38271	2.3034	MYH2	Homo sapiens myosin, heavy chain 2, skeletal muscle, adult (MYH2), transcript variant 1, mRNA [NM_017534]	29.1781	68.7769	ENST00000397183	4620	NM_017534	myosin, heavy chain 2, skeletal muscle, adult	chr17:10424632-10424573	GO:0005515|GO:0005516|GO:0014823|GO:0005826|GO:0030049|GO:0005794|GO:0003779|GO:0030016|GO:0030017|GO:0005524|GO:0005829|GO:0043234|GO:0032982|GO:0000146|GO:0006936|GO:0045087|GO:0008152|GO:0061024|GO:0001778|GO:0005859|GO:0038096|GO:0031672	NM_017534	THC2467857	Hs.667534
A_23_P140190	2.29776	KIAA0125	Homo sapiens KIAA0125 (KIAA0125), long non-coding RNA [NR_026800]	14.943	35.1365	ENST00000484511	9834	NR_026800	KIAA0125	chr14:106388126-106388185		NR_026800	THC2483256	Hs.649259
A_33_P3251876	2.29743	IL18R1	Homo sapiens interleukin 18 receptor 1 (IL18R1), transcript variant 1, mRNA [NM_003855]	11.9944	28.1992	ENST00000410040	8809	NM_003855	interleukin 18 receptor 1	chr2:103013267-103013326	GO:0042008|GO:0032729|GO:0042346|GO:0007165|GO:0006955|GO:0045063|GO:0030101|GO:0005886|GO:0004908|GO:0004872|GO:0016021|GO:0035655	NM_003855	THC2476465	Hs.469521
A_33_P3302185	2.29566	HS3ST6	Homo sapiens heparan sulfate (glucosamine) 3-O-sulfotransferase 6 (HS3ST6), mRNA [NM_001009606]	48.0235	112.818	ENST00000293937	64711	NM_001009606	heparan sulfate (glucosamine) 3-O-sulfotransferase 6	chr16:1961523-1961464	GO:0000139|GO:0005975|GO:0044281|GO:0016021|GO:0008467|GO:0030203|GO:0006024	NM_001009606	THC2693951	Hs.670144
A_23_P31816	2.29222	DEFA3	Homo sapiens defensin, alpha 3, neutrophil-specific (DEFA3), mRNA [NM_005217]	3.96748	9.3065	ENST00000535841	1668	NM_005217	defensin, alpha 3, neutrophil-specific	chr8:6873570-6873511	GO:0005796|GO:0050830|GO:0050832|GO:0005576|GO:0005615|GO:0002227|GO:0003674|GO:0051607|GO:0045087|GO:0019731|GO:0031640|GO:0035578|GO:0030520	NM_005217	THC2468638	Hs.654448
A_23_P47709	2.29041	FOLR2	Homo sapiens folate receptor 2 (fetal) (FOLR2), transcript variant 1, mRNA [NM_000803]	7.67872	17.9977	ENST00000298223	2350	NM_000803	folate receptor 2 (fetal)	chr11:71932884-71932943	GO:0005542|GO:0016020|GO:0015884|GO:0005576|GO:0008517|GO:0031362	NM_000803	THC2462702	Hs.433159
A_23_P398189	2.28773	IGSF11	Homo sapiens immunoglobulin superfamily, member 11 (IGSF11), transcript variant 1, mRNA [NM_152538]	61.9683	145.074	ENST00000354673	152404	NM_152538	immunoglobulin superfamily, member 11	chr3:118619969-118619910	GO:0005886|GO:0016021|GO:0007155|GO:0040008|GO:0070062	NM_152538	NP1159331	Hs.112873
A_32_P171061	2.28742	ASCL2	Homo sapiens achaete-scute family bHLH transcription factor 2 (ASCL2), mRNA [NM_005170]	31.7146	74.2369	ENST00000331289	430	NM_005170	achaete-scute family bHLH transcription factor 2	chr11:2290018-2289959	GO:0001666|GO:0006355|GO:0003700|GO:0060712|GO:0060708|GO:0070888|GO:0005634|GO:0000122|GO:0001890|GO:0006351|GO:0043565|GO:0005737|GO:0010626|GO:0046983|GO:0035019	NM_005170	THC2602228	Hs.152475
A_23_P253692	2.27742	GPR64	Homo sapiens G protein-coupled receptor 64 (GPR64), transcript variant 1, mRNA [NM_001079858]	12.4933	29.1162	ENST00000356606	10149	NM_001079858	G protein-coupled receptor 64	chrX:19007638-19007579	GO:0016324|GO:0007186|GO:0007218|GO:0005887|GO:0004930|GO:0016021|GO:0007283|GO:0070062	NM_001079858	NP540109	Hs.146978
A_24_P942921	2.27535	UBXN10	Homo sapiens UBX domain protein 10 (UBXN10), mRNA [NM_152376]	4.07905	9.49779	ENST00000375099	127733	NM_152376	UBX domain protein 10	chr1:20519089-20519148		NM_152376	THC2471929	Hs.432503
A_33_P3403018	2.27527	LCE5A	Homo sapiens late cornified envelope 5A (LCE5A), mRNA [NM_178438]	10.8248	25.204	ENST00000334269	254910	NM_178438	late cornified envelope 5A	chr1:152484574-152484633	GO:0031424	NM_178438	THC2689874	Hs.516410
A_33_P3394465	2.26445	PROP1	Homo sapiens PROP paired-like homeobox 1 (PROP1), mRNA [NM_006261]	25.8498	59.901	ENST00000308304	5626	NM_006261	PROP paired-like homeobox 1	chr5:177419295-177419236	GO:0005515|GO:0005667|GO:0043066|GO:0000976|GO:0001568|GO:0003700|GO:0008013|GO:0021979|GO:0005634|GO:0000122|GO:0009953|GO:0007417|GO:0008022|GO:0060126|GO:0048850|GO:0016477|GO:0045944|GO:0003682|GO:0060070	NM_006261	THC2486093	Hs.158301
A_23_P45025	2.26248	MAPK10	Homo sapiens mitogen-activated protein kinase 10 (MAPK10), transcript variant 3, mRNA [NM_138980]	10.8739	25.176	ENST00000395166	5602	NM_138980	mitogen-activated protein kinase 10	chr4:86938098-86938039	GO:0005515|GO:0034142|GO:0005886|GO:0051403|GO:0005829|GO:0005739|GO:0051090|GO:0004705|GO:0002756|GO:0000187|GO:0005737|GO:0002755|GO:0034138|GO:0004708|GO:0038124|GO:0038123|GO:0034134|GO:0007254|GO:0002224|GO:0007258|GO:0005524|GO:0007165|GO:0045087|GO:0005654|GO:0034166|GO:0035666|GO:0034146|GO:0034162|GO:0038095	NM_138980	THC2628791	Hs.125503
A_33_P3318288	2.25925	CFH	Homo sapiens complement factor H (CFH), transcript variant 2, mRNA [NM_001014975]	161.645	373.715	ENST00000439155	3075	NM_001014975	complement factor H	chr1:196659246-196659305	GO:0006957|GO:0005515|GO:0030449|GO:0006956|GO:0045087|GO:0072562|GO:0043395|GO:0005576|GO:0008201|GO:0005615	NM_001014975	THC2588481	Hs.363396
A_33_P3288844	2.25889	IL6R	Homo sapiens interleukin 6 receptor (IL6R), transcript variant 1, mRNA [NM_000565]	10.78	24.9191	ENST00000368485	3570	NM_000565	interleukin 6 receptor	chr1:154440037-154440096	GO:0005515|GO:0005138|GO:0032755|GO:0008284|GO:0032717|GO:0070119|GO:0005886|GO:0050830|GO:0019221|GO:0050731|GO:0019981|GO:0005615|GO:0042803|GO:0016323|GO:0016324|GO:0051092|GO:0002384|GO:0070102|GO:0004897|GO:0034097|GO:0010536|GO:0002446|GO:0009986|GO:0042517|GO:0004915|GO:0005896|GO:0005576|GO:0006953|GO:0032722|GO:0097191|GO:0070120|GO:0048661|GO:0002690|GO:0002548|GO:0045669|GO:0050829|GO:…	NM_000565	THC2464791	Hs.135087
A_33_P3305655	2.24412	NBEAP1	Homo sapiens neurobeachin pseudogene 1 (NBEAP1), non-coding RNA [NR_027992]	92.7422	212.98	ENST00000556948	606	NR_027992	neurobeachin pseudogene 1	chr15:20874916-20874857		NR_027992	THC2610375	Hs.657985
A_24_P234856	2.24252	CAMLG	Homo sapiens calcium modulating ligand (CAMLG), mRNA [NM_001745]	36.5518	83.8802	ENST00000297156	819	NM_001745	calcium modulating ligand	chr5:134087772-134087831	GO:0005515|GO:0007165|GO:0007173|GO:0001881|GO:0005783|GO:0016032|GO:0006952|GO:0016021|GO:0050839	NM_001745	THC2467508	Hs.529846
A_33_P3402329	2.24207	MIR503HG	Homo sapiens MIR503 host gene (non-protein coding) (MIR503HG), long non-coding RNA [NR_024607]	6.78079	15.5577	ENST00000440570	84848	NR_024607	MIR503 host gene (non-protein coding)	chrX:133677471-133677412		NR_024607	THC2613180	Hs.416379
A_23_P44436	2.23639	GKN1	Homo sapiens gastrokine 1 (GKN1), mRNA [NM_019617]	4.5462	10.4043	ENST00000377938	56287	NM_019617	gastrokine 1	chr2:69207981-69208040	GO:0003674|GO:0008284|GO:0007586|GO:0051781|GO:0005576|GO:0005575|GO:0030141|GO:0008083	NM_019617	NP1165354	Hs.69319
A_24_P93206	2.23383	TMEM179	Homo sapiens transmembrane protein 179 (TMEM179), transcript variant 2, mRNA [NM_001286390]	63.6334	145.462	ENST00000556573	388021	NM_001286390	transmembrane protein 179	chr14:105061569-105061510	GO:0016021	NM_001286390	THC2645836	Hs.655004
A_24_P224488	2.23333	MAPT	Homo sapiens microtubule-associated protein tau (MAPT), transcript variant 1, mRNA [NM_016835]	108.174	247.225	ENST00000344290	4137	NM_016835	microtubule-associated protein tau	chr17:44105489-44105548	GO:0008017|GO:0005515|GO:0030424|GO:0017124|GO:0005886|GO:0048699|GO:0045773|GO:0048675|GO:0006921|GO:0005829|GO:0030426|GO:0047497|GO:0007628|GO:0045298|GO:0071813|GO:0031116|GO:0032387|GO:0019901|GO:0005875|GO:0005874|GO:0031113|GO:0006915|GO:0000226|GO:0060632|GO:0034399|GO:0005200|GO:0010506|GO:0008088|GO:0034185|GO:0001764|GO:0019899	NM_016835	THC2467546	Hs.101174
A_23_P373742	2.22918	TRIML1	Homo sapiens tripartite motif family-like 1 (TRIML1), mRNA [NM_178556]	9.02558	20.589	ENST00000332517	339976	NM_178556	tripartite motif family-like 1	chr4:189068571-189068630	GO:0016567|GO:0016874|GO:0008270|GO:0007275	NM_178556	THC2479184	Hs.348618
A_24_P917819	2.22868	ANKRD30BP2	Homo sapiens ankyrin repeat domain 30B pseudogene 2 (ANKRD30BP2), non-coding RNA [NR_026916]	105.809	241.315		149992		ankyrin repeat domain 30B pseudogene 2	chr21:14439275-14439334		NR_026916	THC2788043	Hs.558645
A_23_P35309	2.22471	TAF5L	Homo sapiens TAF5-like RNA polymerase II, p300/CBP-associated factor (PCAF)-associated factor, 65kDa (TAF5L), transcript variant 1, mRNA [NM_014409]	304.581	693.41	ENST00000258281	27097	NM_014409	TAF5-like RNA polymerase II, p300/CBP-associated factor (PCAF)-associated factor, 65kDa	chr1:229729423-229729364	GO:0006355|GO:0003700|GO:0043966|GO:0006366|GO:0030914|GO:0003713|GO:0006325|GO:0004402|GO:0033276	NM_014409	THC2710448	Hs.270621
A_23_P43415	2.22087	HSD17B3	Homo sapiens hydroxysteroid (17-beta) dehydrogenase 3 (HSD17B3), mRNA [NM_000197]	465	1056.79	ENST00000375263	3293	NM_000197	hydroxysteroid (17-beta) dehydrogenase 3	chr9:99003157-99003098	GO:0061370|GO:0030539|GO:0006702|GO:0005789|GO:0047045|GO:0044281|GO:0008202|GO:0055114|GO:0043231	NM_000197	THC2477542	Hs.477
A_33_P3380071	2.22008	LOC100130673	Homo sapiens phosphoribosyl pyrophosphate synthetase 2 pseudogene (LOC100130673), non-coding RNA [NR_038454]	507.473	1152.91		100130673	NR_038454	phosphoribosyl pyrophosphate synthetase 2 pseudogene	chr7:32496788-32496729		NR_038454		Hs.609282
A_33_P3298750	2.21498		Homo sapiens cDNA clone IMAGE:3463076. [BC012881]	59.152	134.077			BC012881		chr20:47319537-47319596			THC2488638
A_33_P3330179	2.21088	LOC100131372	PREDICTED: Homo sapiens uncharacterized LOC100131372 (LOC100131372), misc_RNA [XR_112955]	25.419	57.5092		100131372	XR_112955	uncharacterized LOC100131372	chr7:467202-467143		XR_112955	THC2728758	Hs.704272
A_23_P40240	2.20655	CTSZ	Homo sapiens cathepsin Z (CTSZ), mRNA [NM_001336]	5294.48	11955.1	ENST00000217131	1522	NM_001336	cathepsin Z	chr20:57570420-57570361	GO:0060441|GO:0005886|GO:0002003|GO:0005783|GO:0006508|GO:0008234|GO:0044267|GO:0005764|GO:0005615|GO:0070062|GO:0043231	NM_001336	THC2466332	Hs.252549
A_23_P168993	2.19282	ADRB3	Homo sapiens adrenoceptor beta 3 (ADRB3), mRNA [NM_000025]	48.4423	108.703	ENST00000345060	155	NM_000025	adrenoceptor beta 3	chr8:37821117-37821058	GO:0005515|GO:0005886|GO:0009409|GO:0002024|GO:0002025|GO:0031699|GO:0051379|GO:0005634|GO:0006091|GO:0015052|GO:0042803|GO:0051380|GO:0007190|GO:0031649|GO:0040015|GO:0046677|GO:0005975|GO:0007568|GO:0004939|GO:0006898|GO:0002032|GO:0043235|GO:0006112|GO:0050873|GO:0007187|GO:0005887|GO:0071875|GO:0007188|GO:0042755|GO:0007189|GO:0043410	NM_000025	THC2474800	Hs.2549
A_24_P357169	2.18905	EPPK1	Homo sapiens epiplakin 1 (EPPK1), mRNA [NM_031308]	8.88096	19.8944	ENST00000525985	83481	NM_031308	epiplakin 1	chr8:144940157-144940098	GO:0008150|GO:0005737|GO:0005856	NM_031308	THC2477060	Hs.743673
A_23_P404667	2.17993	BIK	Homo sapiens BCL2-interacting killer (apoptosis-inducing) (BIK), mRNA [NM_001197]	136.664	304.867	ENST00000216115	638	NM_001197	BCL2-interacting killer (apoptosis-inducing)	chr22:43525495-43525554	GO:0032464|GO:0005515|GO:0051400|GO:0031966|GO:0008637|GO:0046982|GO:0090200|GO:0006915|GO:0016021|GO:0007283|GO:0008584|GO:0012505	NM_001197	THC2472392	Hs.475055
A_33_P3373139	2.17803	SZT2	seizure threshold 2 homolog (mouse) [Source:HGNC Symbol;Acc:29040] [ENST00000470139]	177.183	394.913	ENST00000470139	23334	AK131107	seizure threshold 2 homolog (mouse)	chr1:43894857-43894916	GO:0003674|GO:0021540|GO:0043473|GO:0009790|GO:0009791|GO:0007417|GO:0070062|GO:0005777		THC2532463
A_32_P19539	2.17031	TMEM56	Homo sapiens transmembrane protein 56 (TMEM56), transcript variant 1, mRNA [NM_001199679]	7.72425	17.1551	ENST00000370203	148534	NM_001199679	transmembrane protein 56	chr1:95662586-95662645	GO:0008150|GO:0003674|GO:0016021|GO:0005575	NM_001199679	THC2601105	Hs.483512
A_23_P303671	2.16833	ECM2	Homo sapiens extracellular matrix protein 2, female organ and adipocyte specific (ECM2), transcript variant 1, mRNA [NM_001393]	73.068	162.131	ENST00000344604	1842	NM_001393	extracellular matrix protein 2, female organ and adipocyte specific	chr9:95258273-95258214	GO:0005178|GO:0007160|GO:0030198|GO:0010811|GO:0005578|GO:0005614|GO:0008201|GO:0070052	NM_001393	THC2488995	Hs.117060
A_23_P397455	2.16509	ACVR1C	Homo sapiens activin A receptor, type IC (ACVR1C), transcript variant 1, mRNA [NM_145259]	125.704	278.509	ENST00000243349	130399	NM_145259	activin A receptor, type IC	chr2:158389215-158389156	GO:0016361|GO:0023014|GO:0032868|GO:0005886|GO:0030262|GO:0019915|GO:0002021|GO:0005524|GO:0046872|GO:0030154|GO:0009749|GO:0043280|GO:0004702|GO:0019838|GO:0048179|GO:0038092|GO:0005024|GO:0038100|GO:0006468|GO:0046676	NM_145259	THC2474621	Hs.562901
A_24_P141707	2.16325	INHBE	Homo sapiens inhibin, beta E (INHBE), mRNA [NM_031479]	38.4484	85.1137	ENST00000266646	83729	NM_031479	inhibin, beta E	chr12:57850864-57850923	GO:0005179|GO:0005576|GO:0040007|GO:0008083	NM_031479	THC2472179	Hs.632713
A_23_P96395	2.16291	ASB12	Homo sapiens ankyrin repeat and SOCS box containing 12 (ASB12), mRNA [NM_130388]	11.4609	25.3671	ENST00000453546	142689	NM_130388	ankyrin repeat and SOCS box containing 12	chrX:63445087-63445028	GO:0035556|GO:0016567	NM_130388	THC2476068	Hs.56281
A_33_P3256257	2.16161	KRTAP4-7	Homo sapiens keratin associated protein 4-7 (KRTAP4-7), mRNA [NM_033061]	10.9029	24.1176	ENST00000391417	100132476	NM_033061	keratin associated protein 4-7	chr17:39240831-39240890		NM_033061	THC2488799	Hs.632746
A_33_P3350196	2.16095			8.85775	19.5877					chr14:074521876-074521935
A_23_P155979	2.14738	EGF	Homo sapiens epidermal growth factor (EGF), transcript variant 1, mRNA [NM_001963]	68.7652	151.11	ENST00000544918	1950	NM_001963	epidermal growth factor	chr4:110932689-110932748	GO:0005515|GO:0005154|GO:0008284|GO:0005886|GO:0051048|GO:0007262|GO:0021940|GO:0035413|GO:0005765|GO:0005615|GO:2000008|GO:0007171|GO:0000186|GO:0030297|GO:0007173|GO:0043406|GO:1900127|GO:0031093|GO:0070371|GO:0070062|GO:0010800|GO:0048011|GO:0090279|GO:0048015|GO:0045741|GO:0005509|GO:0042059|GO:0030168|GO:0045840|GO:0005576|GO:0018108|GO:0001525|GO:0006260|GO:0007165|GO:2000060|GO:0007596|GO:…	NM_001963	THC2732656	Hs.419815
A_23_P503010	2.14603	SLC24A4	Homo sapiens solute carrier family 24 (sodium/potassium/calcium exchanger), member 4 (SLC24A4), transcript variant 1, mRNA [NM_153646]	8.37296	18.3878	ENST00000532405	123041	NM_153646	solute carrier family 24 (sodium/potassium/calcium exchanger), member 4	chr14:92962507-92962566	GO:0007608|GO:0005886|GO:0097186|GO:0006874|GO:0055085|GO:0070588|GO:0035725|GO:0016021|GO:0006813|GO:0050896|GO:0006811|GO:0008273|GO:0015293	NM_153646	NP1159531	Hs.385530
A_32_P358887	2.13979	SLC4A4	Homo sapiens solute carrier family 4 (sodium bicarbonate cotransporter), member 4 (SLC4A4), transcript variant 2, mRNA [NM_003759]	37.8975	82.9845	ENST00000340595	8671	NM_003759	solute carrier family 4 (sodium bicarbonate cotransporter), member 4	chr4:72437442-72437501	GO:0005515|GO:0016323|GO:0005886|GO:0005452|GO:0005887|GO:0006810|GO:0015701|GO:0035725|GO:0055085|GO:0008510|GO:0070062|GO:0006811	NM_003759	THC2558403	Hs.5462
A_33_P3408743	2.13948	SLC16A12	Homo sapiens solute carrier family 16, member 12 (SLC16A12), mRNA [NM_213606]	3.38247	7.40555	ENST00000371790	387700	NM_213606	solute carrier family 16, member 12	chr10:91198421-91198362	GO:0005886|GO:0016021|GO:0055085|GO:0015293	NM_213606	THC2539730	Hs.530338
A_23_P389897	2.13497	NGFR	Homo sapiens nerve growth factor receptor (NGFR), mRNA [NM_002507]	143.699	313.949	ENST00000172229	4804	NM_002507	nerve growth factor receptor	chr17:47591978-47592037	GO:0005515|GO:0008625|GO:0005886|GO:0031293|GO:2001235|GO:0021675|GO:0048146|GO:0006886|GO:0005829|GO:0031069|GO:0007411|GO:0004872|GO:0004871|GO:0031625|GO:0048011|GO:0043066|GO:0017137|GO:0043065|GO:0048406|GO:0009986|GO:0005576|GO:0042593|GO:0045786|GO:0007417|GO:0097190|GO:0032922|GO:2001273|GO:0051799|GO:0043281|GO:0005887|GO:0040037|GO:0050771|GO:0005654|GO:0016048|GO:0050772|GO:0050770|GO:…	NM_002507	THC2464929	Hs.415768
A_23_P15692	2.13449	SLC52A1	Homo sapiens solute carrier family 52 (riboflavin transporter), member 1 (SLC52A1), transcript variant 2, mRNA [NM_017986]	698.931	1526.67	ENST00000575919	55065	NM_017986	solute carrier family 52 (riboflavin transporter), member 1	chr17:4936164-4936105	GO:0032217|GO:0005887|GO:0001618|GO:0032218|GO:0009615	NM_017986	THC2509645	Hs.632247
A_23_P107963	2.13114	FUT1	Homo sapiens fucosyltransferase 1 (galactoside 2-alpha-L-fucosyltransferase, H blood group) (FUT1), mRNA [NM_000148]	1028.96	2244.01	ENST00000310160	2523	NM_000148	fucosyltransferase 1 (galactoside 2-alpha-L-fucosyltransferase, H blood group)	chr19:49251325-49251268	GO:0042355|GO:0005794|GO:0016020|GO:0005975|GO:0005887|GO:0032580|GO:0008417|GO:0008107|GO:0006486|GO:0036065	NM_000148	THC2474190	Hs.69747
A_23_P103256	2.12792	CFHR3	Homo sapiens complement factor H-related 3 (CFHR3), transcript variant 1, mRNA [NM_021023]	49.5543	107.907	ENST00000367427	10878	NM_021023	complement factor H-related 3	chr1:196748420-196748479	GO:0072562|GO:0005615	NM_021023	THC2512093	Hs.709217
A_23_P211680	2.12749	MLC1	Homo sapiens megalencephalic leukoencephalopathy with subcortical cysts 1 (MLC1), transcript variant 1, mRNA [NM_015166]	6.27996	13.6723	ENST00000311597	23209	NM_015166	megalencephalic leukoencephalopathy with subcortical cysts 1	chr22:50498007-50497948	GO:0005515|GO:0005215|GO:0048471|GO:0005886|GO:0005783|GO:0072584|GO:0030136|GO:0015031|GO:0051259|GO:0005764|GO:0032403|GO:0016323|GO:0005737|GO:0016324|GO:0071397|GO:0005911|GO:0006810|GO:0016192|GO:0006811|GO:0032388|GO:0031410|GO:0047484|GO:0005901|GO:0008565|GO:0045121|GO:0016021|GO:0055037|GO:0005769|GO:0005768	NM_015166	NP1141647	Hs.517729
A_33_P3329795	2.12684	SLC22A20	Homo sapiens solute carrier family 22, member 20 (SLC22A20), transcript variant 1, mRNA [NM_001004326]	10.3992	22.6334	ENST00000525264	440044	NM_001004326	solute carrier family 22, member 20	chr11:64993108-64993167	GO:0022857|GO:0016021|GO:0055085|GO:0006811	NM_001004326	THC2485901	Hs.532372
A_33_P3290162	2.12017	ASB18	Homo sapiens ankyrin repeat and SOCS box containing 18 (ASB18), mRNA [NM_212556]	32.4099	70.3176	ENST00000409749	401036	NM_212556	ankyrin repeat and SOCS box containing 18	chr2:237103574-237103515	GO:0035556|GO:0016567	NM_212556	THC2484847	Hs.639909
A_33_P3418662	2.11882	HSD17B3	Homo sapiens hydroxysteroid (17-beta) dehydrogenase 3 (HSD17B3), mRNA [NM_000197]	1642.59	3561.54	ENST00000375263	3293	NM_000197	hydroxysteroid (17-beta) dehydrogenase 3	chr9:98997714-98997655	GO:0061370|GO:0030539|GO:0006702|GO:0005789|GO:0047045|GO:0044281|GO:0008202|GO:0055114|GO:0043231	NM_000197	THC2477542	Hs.477
A_33_P3388536	2.09987	LOC728752	Homo sapiens uncharacterized LOC728752 (LOC728752), long non-coding RNA [NR_036504]	4.36923	9.38886		728752	NR_036504	uncharacterized LOC728752	chr19:36980956-36981015		NR_036504	THC2531828	Hs.729762
A_33_P3249793	2.09852	FOXO4	Homo sapiens forkhead box O4 (FOXO4), transcript variant 1, mRNA [NM_005938]	35.977	77.2599	ENST00000341558	4303	NM_005938	forkhead box O4	chrX:70321501-70321560	GO:0007095|GO:0005515|GO:0008286|GO:0007389|GO:0003700|GO:0008285|GO:0006366|GO:0005634|GO:0032873|GO:0005829|GO:0005737|GO:0007173|GO:0009888|GO:0007050|GO:0048011|GO:0006355|GO:0043066|GO:0051151|GO:0008301|GO:0048015|GO:0070317|GO:0003677|GO:0048863|GO:0043565|GO:0007517|GO:0008543|GO:0045087|GO:0016525|GO:0005654|GO:0045893|GO:0019899|GO:0038095|GO:0008134	NM_005938	THC2686977	Hs.584654
A_23_P160167	2.09132	TSPAN1	Homo sapiens tetraspanin 1 (TSPAN1), mRNA [NM_005727]	270.481	578.859	ENST00000475163	10103	NM_005727	tetraspanin 1	chr1:46651173-46651232	GO:0016021|GO:0005765|GO:0070062	NM_005727	THC2535731	Hs.38972
A_24_P146683	2.09005	MSMB	Homo sapiens microseminoprotein, beta- (MSMB), transcript variant PSP94, mRNA [NM_002443]	18.3179	39.1785	ENST00000478719	4477	NM_002443	microseminoprotein, beta-	chr10:51562359-51562418	GO:0008150|GO:0003674|GO:0005634|GO:0005615	NM_002443	THC2546123	Hs.255462
A_33_P3526458	2.08626	ANKRD30BP3	Homo sapiens hypothetical protein LOC338579, mRNA (cDNA clone IMAGE:5295086). [BC043208]	5.06047	10.8037		338579	BC043208	ankyrin repeat domain 30B pseudogene 3	chr10:45666706-45666765			THC2506408	Hs.666134
A_23_P308058	2.08605	TUSC5	Homo sapiens tumor suppressor candidate 5 (TUSC5), mRNA [NM_172367]	34.1086	72.8121	ENST00000333813	286753	NM_172367	tumor suppressor candidate 5	chr17:1203584-1203643	GO:0009607|GO:0016021	NM_172367	THC2615300	Hs.146059
A_33_P3331831	2.08329	LOC101928841	PREDICTED: Homo sapiens collagen alpha-1(II) chain-like (LOC101928841), transcript variant X2, mRNA [XM_005275740]	47.2431	100.717		101928841	XM_005275740	collagen alpha-1(II) chain-like	chr13:114054848-114054789		XM_005275740	THC2601109	Hs.646609
A_33_P3494748	2.07078	TMEM65	Homo sapiens transmembrane protein 65 (TMEM65), mRNA [NM_194291]	2849.66	6038.68	ENST00000297632	157378	NM_194291	transmembrane protein 65	chr8:125324320-125324261	GO:0005739|GO:0016021	NM_194291	THC2474566	Hs.187646
A_33_P3265260	2.06879			7.79733	16.5073					chr14:106219304-106219245
A_33_P3243702	2.0639	KLHL30	Homo sapiens kelch-like family member 30 (KLHL30), mRNA [NM_198582]	32.3835	68.3955	ENST00000305959	377007	NM_198582	kelch-like family member 30	chr2:239061488-239061547		NM_198582	THC2676093	Hs.591595
A_33_P3253179	2.06031			12.6383	26.6463					chr9:035906536-035906477
A_33_P3380063	2.05624	ADAMTSL4	Homo sapiens ADAMTS-like 4 (ADAMTSL4), transcript variant 2, mRNA [NM_025008]	132.865	279.577	ENST00000369041	54507	NM_025008	ADAMTS-like 4	chr1:150531065-150531124	GO:0005515|GO:0043065|GO:0030198|GO:0006508|GO:0006915|GO:0005575|GO:0005614|GO:0004222|GO:0002020	NM_025008	THC2677560	Hs.516243
A_33_P3858476	2.05506	LINC01122	Homo sapiens long intergenic non-protein coding RNA 1122 (LINC01122), long non-coding RNA [NR_033873]	38.8925	81.7908	ENST00000452840	400955	NR_033873	long intergenic non-protein coding RNA 1122	chr2:59290841-59290900		NR_033873	THC2602554	Hs.503210
A_33_P3422732	2.05343	LOC100131180	Homo sapiens cDNA FLJ42542 fis, clone BRACE3004435. [AK124533]	14.5753	30.6275		100131180	AK124533	uncharacterized LOC100131180	chr9:32955301-32955242			THC2626241	Hs.590740
A_23_P217468	2.05207	AFF2	Homo sapiens AF4/FMR2 family, member 2 (AFF2), transcript variant 1, mRNA [NM_002025]	11.0246	23.151	ENST00000370460	2334	NM_002025	AF4/FMR2 family, member 2	chrX:148081902-148081961	GO:0008380|GO:0006397|GO:0016607|GO:0007420|GO:0002151|GO:0007611|GO:0043484	NM_002025	THC2680089	Hs.496911
A_33_P3379606	2.05196	RGS7BP	Homo sapiens regulator of G-protein signaling 7 binding protein (RGS7BP), transcript variant 1, mRNA [NM_001029875]	5.96789	12.5315	ENST00000334025	401190	NM_001029875	regulator of G-protein signaling 7 binding protein	chr5:63908039-63908098	GO:0005737|GO:0007186|GO:0005886|GO:0005634|GO:0009968	NM_001029875	THC2635714	Hs.657133
A_33_P3409518	2.04815	TUBBP5	Homo sapiens tubulin, beta pseudogene 5 (TUBBP5), non-coding RNA [NR_027156]	15.6294	32.7581		643224	NR_027156	tubulin, beta pseudogene 5	chr9:141071820-141071879		NR_027156	THC2493332	Hs.551805
A_33_P3414137	2.04736	GRID2IP	Homo sapiens glutamate receptor, ionotropic, delta 2 (Grid2) interacting protein (GRID2IP), mRNA [NM_001145118]	6.27874	13.1548		392862	NM_001145118	glutamate receptor, ionotropic, delta 2 (Grid2) interacting protein	chr7:6536468-6536409	GO:0030054|GO:0045211|GO:0060292	NM_001145118		Hs.512174
A_23_P26024	2.04348	C15orf48	Homo sapiens chromosome 15 open reading frame 48 (C15orf48), transcript variant 2, mRNA [NM_032413]	12.5916	26.331	ENST00000396650	84419	NM_032413	chromosome 15 open reading frame 48	chr15:45725295-45725354	GO:0005739|GO:0005634	NM_032413	THC2470366	Hs.112242
A_24_P391991	2.03378	FAM183B	Homo sapiens family with sequence similarity 183, member B (FAM183B), non-coding RNA [NR_028347]	69.8067	145.283	ENST00000409072	340286	NR_028347	acyloxyacyl hydrolase (neutrophil)	chr7:38725292-38725233		NR_028347	THC2785254	Hs.144075
A_33_P3354106	2.03172	KPNA7	Homo sapiens karyopherin alpha 7 (importin alpha 8) (KPNA7), mRNA [NM_001145715]	3.76367	7.82511	ENST00000327442	402569	NM_001145715	karyopherin alpha 7 (importin alpha 8)	chr7:98775621-98775562	GO:0019221|GO:0008565|GO:0005654|GO:0006606|GO:0005829	NM_001145715	THC2595884	Hs.253050
A_33_P3709150	2.02704	T	Homo sapiens T, brachyury homolog (mouse) (T), transcript variant 1, mRNA [NM_003181]	12.1302	25.162	ENST00000296946	6862	NM_003181	T, brachyury homolog (mouse)	chr6:166571351-166571292	GO:0001191|GO:0000790|GO:0008284|GO:0003700|GO:0006366|GO:0001756|GO:0003705|GO:0048706|GO:0001839|GO:0061371|GO:0060395|GO:0014028|GO:0005737|GO:0007509|GO:0001085|GO:0008595|GO:0060070|GO:0001102|GO:0090009|GO:0023019|GO:0001843|GO:0030509|GO:0000122|GO:0000978|GO:0007165|GO:0003007|GO:0060349|GO:0000980|GO:0007341|GO:0007498|GO:0001570|GO:0003257	NM_003181	THC2481447	Hs.389457
A_33_P3256334	2.02438	PRB3	Homo sapiens proline-rich protein BstNI subfamily 3 (PRB3), mRNA [NM_006249]	179.546	371.947	ENST00000538488	5544	NM_006249	proline-rich protein BstNI subfamily 3	chr12:11420185-11420126	GO:0050829|GO:0008150|GO:0005576	NM_006249	THC2479522	Hs.73031
A_23_P414312	2.02257	KNDC1	Homo sapiens kinase non-catalytic C-lobe domain (KIND) containing 1 (KNDC1), mRNA [NM_152643]	5.19209	10.7463	ENST00000304613	85442	NM_152643	kinase non-catalytic C-lobe domain (KIND) containing 1	chr10:135039750-135039809	GO:0007264|GO:0005575|GO:0030425|GO:0048814|GO:0021707|GO:0003674|GO:0008150|GO:0004674|GO:0001934|GO:0043025|GO:0006468|GO:0005088|GO:0032045|GO:0032318	NM_152643	THC2477722	Hs.530685
A_33_P3244643	2.01434	FAM183A	Homo sapiens family with sequence similarity 183, member A (FAM183A), mRNA [NM_001101376]	229.298	472.658	ENST00000410025	440585	NM_001101376	family with sequence similarity 183, member A	chr1:43622002-43622061		NM_001101376	THC2526570	Hs.657614
A_23_P353035	2.01214	IGFBP7	Homo sapiens insulin-like growth factor binding protein 7 (IGFBP7), transcript variant 1, mRNA [NM_001553]	2490.39	5127.92	ENST00000295666	3490	NM_001553	insulin-like growth factor binding protein 7	chr4:57897482-57897423	GO:0005515|GO:0048839|GO:0008285|GO:0009408|GO:0007566|GO:0050810|GO:0005576|GO:0001558|GO:0005615|GO:0032870|GO:0051414|GO:0031012|GO:0032526|GO:0007155|GO:0070062|GO:0005520	NM_001553	THC2596412	Hs.479808
A_32_P34444	2.00815	FHOD3	Homo sapiens formin homology 2 domain containing 3 (FHOD3), transcript variant 1, mRNA [NM_025135]	48.8958	100.481	ENST00000257209	80206	NM_025135	formin homology 2 domain containing 3	chr18:34359879-34359938	GO:0005515|GO:0030018|GO:0051639|GO:0030837|GO:0045214|GO:0005865|GO:0003779	NM_025135	THC2508890	Hs.630884
A_33_P3415052	2.00621	NIPAL4	Homo sapiens NIPA-like domain containing 4 (NIPAL4), transcript variant 2, mRNA [NM_001172292]	1796.8	3688.85		348938	NM_001172292	NIPA-like domain containing 4	chr5:156901670-156901729	GO:0015693|GO:0015095|GO:0016021	NM_001172292	THC2657499	Hs.4285
A_33_P3270863	2.00545	XDH	Homo sapiens xanthine dehydrogenase (XDH), mRNA [NM_000379]	2603.04	5342.06	ENST00000379416	7498	NM_000379	xanthine dehydrogenase	chr2:31557247-31557188	GO:0051898|GO:2001213|GO:0008762|GO:0050660|GO:0044281|GO:0005615|GO:0042803|GO:0005829|GO:0006195|GO:1900745|GO:0005777|GO:0005506|GO:0006919|GO:0004854|GO:0051537|GO:0004855|GO:0009055|GO:0055086|GO:1900747|GO:0043546|GO:0007595|GO:0006144|GO:0001937|GO:0010629|GO:0009115|GO:0001933|GO:2000379|GO:0045602|GO:0055114	NM_000379		Hs.250
A_33_P3354847	2.00514	C9orf171	Homo sapiens chromosome 9 open reading frame 171 (C9orf171), transcript variant 1, mRNA [NM_207417]	21.1963	43.493	ENST00000343036	389799	NM_207417	chromosome 9 open reading frame 171	chr9:135448616-135448675		NM_207417	THC2485075	Hs.201709
A_33_P3367692	2.00145	CFH	Homo sapiens complement factor H (CFH), transcript variant 2, mRNA [NM_001014975]	43.5388	89.1737	ENST00000439155	3075	NM_001014975	complement factor H	chr1:196646719-196646778	GO:0006957|GO:0005515|GO:0030449|GO:0006956|GO:0045087|GO:0072562|GO:0043395|GO:0005576|GO:0008201|GO:0005615	NM_001014975	THC2543387	Hs.363396
A_33_P3336567	2.0007			19.427	39.7742					chr7:157812575-157812634
A_33_P3387420	1.94207	PKHD1	Homo sapiens polycystic kidney and hepatic disease 1 (autosomal recessive) (PKHD1), transcript variant 1, mRNA [NM_138694]	17.3057	34.3929	ENST00000371117	5314	NM_138694	polycystic kidney and hepatic disease 1 (autosomal recessive)	chr6:51609241-51524767	GO:0005515|GO:0051898|GO:0032006|GO:0072686|GO:0008284|GO:0048471|GO:0031362|GO:0036064|GO:0016337|GO:0016324|GO:0005737|GO:0004872|GO:0070372|GO:0070062|GO:0005813|GO:0043066|GO:0001822|GO:0006874|GO:0032088|GO:0042592|GO:0010824|GO:0072372|GO:0042384|GO:0016021|GO:0051271	NM_138694	THC2639009	Hs.662050
A_33_P3290898	1.94152	CPAMD8	Homo sapiens C3 and PZP-like, alpha-2-macroglobulin domain containing 8 (CPAMD8), mRNA [NM_015692]	15.9718	31.7331	ENST00000601637	27151	NM_015692	C3 and PZP-like, alpha-2-macroglobulin domain containing 8	chr19:17111330-17111271	GO:0010951|GO:0005886|GO:0004867|GO:0005615	NM_015692	THC2489977	Hs.631644
A_23_P38244	1.93447	APOH	Homo sapiens apolipoprotein H (beta-2-glycoprotein I) (APOH), mRNA [NM_000042]	4.6308	9.16711	ENST00000205948	350	NM_000042	apolipoprotein H (beta-2-glycoprotein I)	chr17:64208264-64208205	GO:0005515|GO:0042627|GO:0005615|GO:0008289|GO:0042802|GO:0034361|GO:0005543|GO:0001948|GO:0034364|GO:0008201|GO:0033033|GO:0034197|GO:0070062|GO:0009986|GO:0051918|GO:0051917|GO:0060230|GO:0031012|GO:0010596|GO:0034392|GO:0030194|GO:0001937|GO:0007597|GO:0030195|GO:0016525|GO:0006641|GO:0031639|GO:0051006	NM_000042	THC2468969	Hs.445358
A_33_P3265419	1.85061			13.5204	25.6046					chr16:089525839-089525898
A_23_P375419	1.79206	TTC16	Homo sapiens tetratricopeptide repeat domain 16 (TTC16), mRNA [NM_144965]	11.4229	20.948	ENST00000489226	158248	NM_144965	tetratricopeptide repeat domain 16	chr9:130493437-130493496		NM_144965	THC2491012	Hs.642748
A_23_P404059	1.78984	PASD1	Homo sapiens PAS domain containing 1 (PASD1), mRNA [NM_173493]	13.3268	24.4093	ENST00000464219	139135	NM_173493	PAS domain containing 1	chrX:150844729-150844788	GO:0007165|GO:0005634|GO:0004871	NM_173493	THC2475388	Hs.160594
A_33_P3266350	1.78793		Q5VYZ1_HUMAN (Q5VYZ1) YY1 associated protein, partial (64%) [THC2517090]	13.9001	25.4321					chr1:155630747-155630688			THC2517090
A_23_P322008	1.77469	TRHR	Homo sapiens thyrotropin-releasing hormone receptor (TRHR), mRNA [NM_003301]	3.86178	7.01334	ENST00000518632	7201	NM_003301	thyrotropin-releasing hormone receptor	chr8:110131324-110131383	GO:0007186|GO:0005886|GO:0005887|GO:0004997	NM_003301	THC2481607	Hs.3022
A_33_P3375636	1.77186	FAM196B	Homo sapiens family with sequence similarity 196, member B (FAM196B), mRNA [NM_001129891]	28.0693	50.8952	ENST00000377365	100131897	NM_001129891	family with sequence similarity 196, member B	chr5:169291336-169291277		NM_001129891	THC2685420	Hs.721917
A_33_P3272962	1.76345	DEFB128	Homo sapiens defensin, beta 128 (DEFB128), mRNA [NM_001037732]	7.54003	13.6066	ENST00000334391	245939	NM_001037732	defensin, beta 128	chr20:168586-168527	GO:0005576|GO:0042742	NM_001037732	NP1463889	Hs.516818
A_23_P500741	1.75305	CBFA2T3	Homo sapiens core-binding factor, runt domain, alpha subunit 2; translocated to, 3 (CBFA2T3), transcript variant 1, mRNA [NM_005187]	28.5023	51.1316	ENST00000360302	863	NM_005187	core-binding factor, runt domain, alpha subunit 2; translocated to, 3	chr16:88941407-88941348	GO:0005515|GO:0003700|GO:0000139|GO:0008283|GO:0045944|GO:0003682|GO:0005730|GO:0005654|GO:0030851|GO:0046872|GO:0006351	NM_005187	THC2465091	Hs.513811
A_23_P130547	1.75277	OR7D4	Homo sapiens olfactory receptor, family 7, subfamily D, member 4 (OR7D4), mRNA [NM_001005191]	29.1336	52.2557	ENST00000308682	125958	NM_001005191	olfactory receptor, family 7, subfamily D, member 4	chr19:9325234-9325175	GO:0050911|GO:0004984|GO:0007186|GO:0005886|GO:0004930|GO:0016021	NM_001005191	THC2623242	Hs.446910
A_33_P3386067	1.74618	EBF3	early B-cell factor 3 [Source:HGNC Symbol;Acc:19087] [ENST00000440978]	7.39133	13.2077	ENST00000440978	253738	XM_006717739	early B-cell factor 3	chr10:131637405-131637347	GO:0046983|GO:0007275|GO:0005634|GO:0045893|GO:0003677|GO:0046872|GO:0006351	XM_006717739	THC2624565
A_33_P3266769	1.74306	LHCGR	luteinizing hormone/choriogonadotropin receptor [Source:HGNC Symbol;Acc:6585] [ENST00000477576]	13.418	23.934	ENST00000477576	3973		luteinizing hormone/choriogonadotropin receptor	chr2:48935968-48935909	GO:0060065|GO:0046544|GO:0038106|GO:0005886|GO:0042700|GO:0007200|GO:0004964|GO:0007283|GO:0007190|GO:0030539|GO:0001541|GO:0071371|GO:0050890|GO:0007186|GO:0005887|GO:0007187|GO:0072520|GO:0043950|GO:0032962|GO:0090030|GO:0035472|GO:0008584|GO:0005768
A_33_P3265709	1.71586	OR2Y1	Homo sapiens olfactory receptor, family 2, subfamily Y, member 1 (OR2Y1), mRNA [NM_001001657]	11.5636	20.3044	ENST00000307832	134083	NM_001001657	olfactory receptor, family 2, subfamily Y, member 1	chr5:180166199-180166140	GO:0050911|GO:0004984|GO:0007186|GO:0005886|GO:0004930|GO:0016021	NM_001001657	THC2612209	Hs.554719
A_23_P96432	1.70454	MAGEB3	Homo sapiens melanoma antigen family B, 3 (MAGEB3), mRNA [NM_002365]	12.1411	21.1778	ENST00000361644	4114	NM_002365	melanoma antigen family B, 3	chrX:30255368-30255427		NM_002365	THC2478318	Hs.113290
A_33_P3364854	1.70249	TRPV6	Homo sapiens transient receptor potential cation channel, subfamily V, member 6 (TRPV6), mRNA [NM_018646]	10.3031	17.9502	ENST00000566985	55503	NM_018646	transient receptor potential cation channel, subfamily V, member 6	chr7:142569442-142569383	GO:0017158|GO:0005515|GO:0005516|GO:0005262|GO:0034220|GO:0005886|GO:0005887|GO:0070588|GO:0006816|GO:0055085|GO:0070062	NM_018646	NP446911	Hs.302740
A_33_P3415265	1.70018	CPLX4	Homo sapiens complexin 4 (CPLX4), mRNA [NM_181654]	4.08383	7.10523	ENST00000299721	339302	NM_181654	complexin 4	chr18:56962732-56962673	GO:0019905|GO:0030054|GO:0016020|GO:0006836|GO:0046928|GO:0045202|GO:0006887	NM_181654	THC2478512	Hs.449884
A_33_P3289621	1.69284	LINC00900	long intergenic non-protein coding RNA 900 [Source:HGNC Symbol;Acc:27444] [ENST00000499809]	8.56375	14.8352	ENST00000499809	283143	AK090602	long intergenic non-protein coding RNA 900	chr11:115625053-115624994			THC2514874	Hs.130499
A_33_P3373200	1.68278			7.12482	12.2692					chr16:032298819-032298760
A_23_P321892	1.68155	HRG	Homo sapiens histidine-rich glycoprotein (HRG), mRNA [NM_000412]	11.054	19.0214	ENST00000495413	3273	NM_000412	histidine-rich glycoprotein	chr3:186395914-186395973	GO:0033629|GO:0005515|GO:0010468|GO:0030308|GO:0004869|GO:0008285|GO:0005886|GO:0004867|GO:0050730|GO:0050832|GO:0010543|GO:0072562|GO:0051894|GO:0046872|GO:0010593|GO:0006935|GO:0019865|GO:0032956|GO:0031093|GO:0008201|GO:0070062|GO:0043065|GO:0005102|GO:0051918|GO:0030168|GO:0043395|GO:0005576|GO:0001525|GO:1900747|GO:0010951|GO:0007162|GO:0002839|GO:0030193|GO:0007596|GO:0043254|GO:0002576|GO:…	NM_000412	THC2616419	Hs.1498
A_33_P3221203	1.65681	MMP13	Homo sapiens matrix metallopeptidase 13 (collagenase 3) (MMP13), mRNA [NM_002427]	29.5558	50.1107	ENST00000260302	4322	NM_002427	matrix metallopeptidase 13 (collagenase 3)	chr11:102813832-102813773	GO:0051216|GO:0005509|GO:0005518|GO:0005578|GO:0005576|GO:0030282|GO:0005615|GO:0022617|GO:0030198|GO:0060349|GO:0030574|GO:0006508|GO:0008270|GO:0004222|GO:0044267	NM_002427	THC2470693	Hs.2936
A_33_P3659992	1.65155	LINC01192	Homo sapiens long intergenic non-protein coding RNA 1192 (LINC01192), long non-coding RNA [NR_033945]	4.52278	7.64386	ENST00000470546	647107	NR_033945	long intergenic non-protein coding RNA 1192	chr3:162895092-162895033		NR_033945	THC2610694	Hs.408584
A_33_P3669411	1.62446	XLOC_010776	BROAD Institute lincRNA (XLOC_010776), lincRNA [TCONS_00022935]	11.227	18.6633					chr14:27133299-27133358			THC2769194	Hs.143441
A_23_P415820	1.62282	EXOC6B	Homo sapiens mRNA for KIAA0919 protein, partial cds. [AB023136]	7.27898	12.088	ENST00000410104	23233	AB023136	exocyst complex component 6B	chr2:72689519-72689460	GO:0000145|GO:0015031|GO:0006904			Hs.303454
A_33_P3333272	1.61543	TMEM235	Homo sapiens transmembrane protein 235 (TMEM235), transcript variant 1, mRNA [NM_001204210]	137.26	226.906	ENST00000374946	283999	NM_001204210	transmembrane protein 235	chr17:76237008-76237067	GO:0016324|GO:0005783|GO:0005198|GO:0016021|GO:0005923	NM_001204210	THC2630078	Hs.632228
A_33_P3223602	1.58551	SATL1	Homo sapiens spermidine/spermine N1-acetyl transferase-like 1 (SATL1), mRNA [NM_001012980]	3.96779	6.43772	ENST00000509231	340562	NM_001012980	spermidine/spermine N1-acetyl transferase-like 1	chrX:84349188-84347566	GO:0008080|GO:0008152	NM_001012980	THC2486622	Hs.640783
A_33_P3215913	1.55734		HS5O6 match: proteins: CE04954 CE18674 O49309 O65214 O65254 O80656 P35800 Q09906 {Homo sapiens} (exp=0; wgp=1; cg=0), partial (58%) [THC2570812]	5.27224	8.40221					chr22:038642708-038642649			THC2570812
A_23_P139740	1.5483	PRMT8	Homo sapiens protein arginine methyltransferase 8 (PRMT8), transcript variant 1, mRNA [NM_019854]	21.4155	33.9311	ENST00000543701	56341	NM_019854	protein arginine methyltransferase 8	chr12:3702405-3702464	GO:0005515|GO:0019919|GO:0006355|GO:0046982|GO:0005886|GO:0016571|GO:0043393|GO:0034969|GO:0035241|GO:0018216|GO:0005634|GO:0008757|GO:0008469|GO:0042803|GO:0042802|GO:0005829|GO:0035242|GO:0044020|GO:0043985	NM_019854	NP287342	Hs.504530
A_33_P3216133	1.54374	ZMAT4	Homo sapiens zinc finger, matrin-type 4 (ZMAT4), transcript variant 1, mRNA [NM_024645]	18.9214	29.8911	ENST00000315769	79698	NM_024645	zinc finger, matrin-type 4	chr8:40438744-40438685	GO:0008270|GO:0005634|GO:0003677	NM_024645	THC2481910	Hs.591850
A_23_P36018	1.53401	VSIG2	Homo sapiens V-set and immunoglobulin domain containing 2 (VSIG2), mRNA [NM_014312]	4.09609	6.43005	ENST00000326621	23584	NM_014312	V-set and immunoglobulin domain containing 2	chr11:124619655-124618652	GO:0016020|GO:0005887	NM_014312	THC2761481	Hs.112377
A_23_P501713	1.53265	IL1F10	Homo sapiens interleukin 1 family, member 10 (theta) (IL1F10), transcript variant 1, mRNA [NM_032556]	19.1138	29.9782	ENST00000496265	84639	NM_032556	interleukin 1 family, member 10 (theta)	chr2:113832866-113832925	GO:0005149|GO:0005615|GO:0005125	NM_032556	NP317245	Hs.306974
A_23_P16694	1.50448	CPS1-IT1	Homo sapiens CPS1 intronic transcript 1 (non-protein coding) (CPS1-IT1), long non-coding RNA [NR_002763]	18.4198	28.3587		29034	NR_002763	CPS1 intronic transcript 1 (non-protein coding)	chr2:211483839-211483898		NR_002763	THC2480560	Hs.658398
A_33_P3322274	1.49539	TNFRSF1B	Homo sapiens tumor necrosis factor receptor superfamily, member 1B (TNFRSF1B), mRNA [NM_001066]	13.2356	20.2542	ENST00000489921	7133	NM_001066	tumor necrosis factor receptor superfamily, member 1B	chr1:12252992-12253051	GO:0005515|GO:0051044|GO:0048471|GO:0005886|GO:0008630|GO:0007568|GO:0005576|GO:0005634|GO:0033209|GO:0050779|GO:0006955|GO:0071222|GO:0005031|GO:0006954|GO:0071363|GO:0050728|GO:0043196|GO:0043025|GO:0045121|GO:0016021|GO:0031625	NM_001066	NP861697	Hs.256278
A_23_P45338	1.49072	EFHC2	Homo sapiens EF-hand domain (C-terminal) containing 2 (EFHC2), mRNA [NM_025184]	8.53753	13.024	ENST00000343571	80258	NM_025184	EF-hand domain (C-terminal) containing 2	chrX:44007474-44007415	GO:0005509	NM_025184	THC2486822	Hs.521953
A_23_P126869	1.48171	PADI3	Homo sapiens peptidyl arginine deiminase, type III (PADI3), mRNA [NM_016233]	17.4911	26.5214	ENST00000375460	51702	NM_016233	peptidyl arginine deiminase, type III	chr1:17609929-17609988	GO:0018101|GO:0005737|GO:0005509|GO:0004668	NM_016233	THC2477195	Hs.149195
A_23_P417853	1.48041	MYO3B	Homo sapiens myosin IIIB (MYO3B), transcript variant 2, mRNA [NM_138995]	12.4915	18.9239	ENST00000317935	140469	NM_138995	myosin IIIB	chr2:171510533-171510592	GO:0051491|GO:0003779|GO:0016459|GO:0005524|GO:0032433|GO:0032426|GO:0001917|GO:0000146|GO:0005737|GO:0046777|GO:0018105|GO:0004674|GO:0018107|GO:0007601|GO:0050896|GO:0001750	NM_138995	THC2475795	Hs.671900
A_23_P26154	1.48016	PLIN1	Homo sapiens perilipin 1 (PLIN1), transcript variant 1, mRNA [NM_002666]	9.02191	13.6654	ENST00000430628	5346	NM_002666	perilipin 1	chr15:90208287-90208228	GO:0006629|GO:0005811|GO:0005783|GO:0044281|GO:0019433|GO:0008289	NM_002666	THC2472307	Hs.103253
A_33_P3247117	1.46861	TMEM257	Homo sapiens transmembrane protein 257 (TMEM257), mRNA [NM_004709]	10.6148	15.9525	ENST00000408967	9142	NM_004709	transmembrane protein 257	chrX:144909424-144909483	GO:0008150|GO:0003674|GO:0016021|GO:0005575	NM_004709	THC2477889	Hs.106688
A_33_P3419012	1.46717		RNU49049 chapsyn-110 {Rattus norvegicus} (exp=-1; wgp=0; cg=0), partial (16%) [THC2643477]	7.86863	11.814					chr11:083191495-083191436			THC2643477
A_24_P626850	1.44677	H6PD	Homo sapiens hexose-6-phosphate dehydrogenase (glucose 1-dehydrogenase) (H6PD), transcript variant 2, mRNA [NM_004285]	53.2892	78.8958	ENST00000377403	9563	NM_004285	hexose-6-phosphate dehydrogenase (glucose 1-dehydrogenase)	chr1:9330351-9330410	GO:0050661|GO:0005739|GO:0047936|GO:0004345|GO:0030246|GO:0005788|GO:0017057|GO:0097305|GO:0006098	NM_004285	THC2531319	Hs.463511
A_33_P3413810	1.44331	LOC101928038	PREDICTED: Homo sapiens CDK5 and ABL1 enzyme substrate 2-like (LOC101928038), mRNA [XM_005276035]	29.1812	43.1002		101928038	XM_005276035	CDK5 and ABL1 enzyme substrate 2-like	chr9:136758678-136758619		XM_005276035	THC2484473
A_23_P431923	1.44093	SSX8	Homo sapiens synovial sarcoma, X breakpoint 8 (SSX8), non-coding RNA [NR_027250]	18.587	27.4073		280659		synovial sarcoma, X breakpoint 8	chrX:52654617-52655351	GO:0006355|GO:0005634|GO:0003676|GO:0006351	NR_027250		Hs.694472
A_33_P3555477	1.41812			6.59644	9.57277	ENST00000432154		XR_251522		chr3:193766807-193766748		XR_251522	THC2615285	Hs.634720
A_33_P3387352	1.41033		major histocompatibility complex, class I, V (pseudogene) [Source:HGNC Symbol;Acc:23482] [ENST00000411514]	4.19221	6.05031	ENST00000411514		BC068238		chr6:29763236-29763295				Hs.60856
A_23_P125977	1.4053	C1QC	Homo sapiens complement component 1, q subcomponent, C chain (C1QC), transcript variant 2, mRNA [NM_172369]	8.36123	12.0241	ENST00000374637	714	NM_172369	complement component 1, q subcomponent, C chain	chr1:22974089-22974148	GO:0006956|GO:0006955|GO:0005581|GO:0045087|GO:0006958|GO:0030853|GO:0072562|GO:0005576|GO:0045650|GO:0005615|GO:0070062	NM_172369	THC2677730	Hs.467753
A_33_P3356537	1.4049			5.02915	7.23027
A_33_P3418716	1.40426	EFHD1	Homo sapiens EF-hand domain family, member D1 (EFHD1), transcript variant 1, mRNA [NM_025202]	24.2543	34.8539	ENST00000264059	80303	NM_025202	EF-hand domain family, member D1	chr2:233546958-233547017	GO:0005509|GO:0005743|GO:0031175|GO:0070062	NM_025202	NP1277540	Hs.516769
A_33_P3369944	1.39613	ADAM21	Homo sapiens ADAM metallopeptidase domain 21 (ADAM21), mRNA [NM_003813]	10.9631	15.663	ENST00000530196	8747	NM_003813	ADAM metallopeptidase domain 21	chr14:70926003-70926062	GO:0007338|GO:0005886|GO:0006508|GO:0008270|GO:0016021|GO:0007339|GO:0004222|GO:0008237|GO:0032504	NM_003813	THC2637652	Hs.178748
A_33_P3220872	1.39594	LOC1720	Homo sapiens dihydrofolate reductase pseudogene (LOC1720), non-coding RNA [NR_033423]	15.0893	21.5552		1720	NR_033423	dihydrofolate reductase pseudogene	chr2:83084187-83084246		NR_033423	NP098266	Hs.169235
A_23_P365412	1.39185	MFSD4	Homo sapiens major facilitator superfamily domain containing 4 (MFSD4), mRNA [NM_181644]	17.2829	24.6165	ENST00000367147	148808	NM_181644	major facilitator superfamily domain containing 4	chr1:205571081-205571140	GO:0016021|GO:0055085	NM_181644	THC2514128	Hs.567714
A_23_P167159	1.37828	SCRG1	Homo sapiens stimulator of chondrogenesis 1 (SCRG1), mRNA [NM_007281]	191.718	270.406	ENST00000512188	11341	NM_007281	stimulator of chondrogenesis 1	chr4:174309518-174309459	GO:0005615|GO:0007399	NM_007281	THC2464182	Hs.7122
A_23_P393015	1.37222	MYL10	Homo sapiens myosin, light chain 10, regulatory (MYL10), mRNA [NM_138403]	608.085	853.894	ENST00000223167	93408	NM_138403	myosin, light chain 10, regulatory	chr7:101256776-101256717	GO:0005739|GO:0005509	NM_138403	THC2484894	Hs.247831
A_33_P3402788	1.36356	XLOC_014371	BROAD Institute lincRNA (XLOC_014371), lincRNA [TCONS_00029482]	12.8404	17.917					chr22:38428359-38428300			THC2511842	Hs.434220
A_24_P194661	1.3505	FLJ38379	PREDICTED: Homo sapiens uncharacterized FLJ38379 (FLJ38379), misc_RNA [XR_108456]	7.15498	9.88824		285097	XR_108456	uncharacterized FLJ38379	chr2:242947571-242947630		XR_108456	THC2478609	Hs.653239
A_23_P141173	1.3354	MPO	Homo sapiens myeloperoxidase (MPO), mRNA [NM_000250]	18.7837	25.6688	ENST00000340482	4353	NM_000250	myeloperoxidase	chr17:56347927-56347868	GO:0050832|GO:0042582|GO:0005634|GO:0005764|GO:0005615|GO:0001878|GO:0032094|GO:0046872|GO:0005739|GO:0002679|GO:0004601|GO:0019430|GO:0032496|GO:0030141|GO:0042744|GO:0044130|GO:0008201|GO:0006979|GO:0070062|GO:0043066|GO:0007568|GO:0006952|GO:0009612|GO:0034374|GO:0003682|GO:0055114|GO:0002149|GO:0020037	NM_000250	THC2776236	Hs.458272
A_33_P3299119	1.32413	HNF1A	Homo sapiens HNF1 homeobox A (HNF1A), mRNA [NM_000545]	16.3266	22.1229	ENST00000538646	6927	NM_000545	HNF1 homeobox A	chr12:121434088-121434147	GO:0005515|GO:0035623|GO:0003700|GO:0046982|GO:0044212|GO:0006357|GO:0005730|GO:0005634|GO:0060261|GO:0042593|GO:0003677|GO:0042803|GO:0006351|GO:0043565|GO:0043234|GO:0001077|GO:0005737|GO:0046323|GO:0045944|GO:0046983|GO:0045893|GO:0030073|GO:0035565	NM_000545	NP161115	Hs.654455
A_23_P168726	1.29523	ZPBP	Homo sapiens zona pellucida binding protein (ZPBP), transcript variant 1, mRNA [NM_007009]	3.63128	4.81306	ENST00000046087	11055	NM_007009	zona pellucida binding protein	chr7:49977188-49977129	GO:0001675|GO:0001669|GO:0005634|GO:0005576|GO:0002199|GO:0007339|GO:0044297	NM_007009	THC2474364	Hs.388841
A_33_P3417602	1.29387	DEFB122	Homo sapiens defensin, beta 122 (pseudogene) (DEFB122), non-coding RNA [NR_045677]	4.39247	5.81588	ENST00000433453	245935		defensin, beta 122 (pseudogene)	chr20:30009301-30009242		NR_045677	THC2663759	Hs.526624
A_33_P3261143	1.29192	PABPC1P2	Homo sapiens poly(A) binding protein, cytoplasmic 1 pseudogene 2 (PABPC1P2), non-coding RNA [NR_026904]	14.3052	18.9122		728773	NR_026904	poly(A) binding protein, cytoplasmic 1 pseudogene 2	chr2:147348498-147348557		NR_026904		Hs.334462
A_33_P3345126	1.26624	ZNF568	Homo sapiens zinc finger protein 568 (ZNF568), transcript variant 1, mRNA [NM_198539]	29.1399	37.759	ENST00000415168	374900	NM_198539	zinc finger protein 568	chr19:37442280-37442339	GO:0006355|GO:0003700|GO:0005634|GO:0003677|GO:0046872|GO:0006351	NM_198539	THC2481588	Hs.733385
A_33_P3367293	1.26547	MT1IP	Homo sapiens metallothionein 1I, pseudogene (MT1IP), non-coding RNA [NR_003669]	13.2916	17.2126		644314	NR_003669	metallothionein 1I, pseudogene	chr16:56711498-56711557				Hs.742627
A_24_P772436	1.2603	DCTN1-AS1	Homo sapiens DCTN1 antisense RNA 1 (DCTN1-AS1), long non-coding RNA [NR_024463]	12.4038	15.9972		100189589	NR_024463	DCTN1 antisense RNA 1	chr2:74620945-74621004		NR_024463	THC2636726	Hs.585961
A_33_P3338215	1.254	FLJ33544	Homo sapiens cDNA FLJ33544 fis, clone BRAMY2008333. [AK090863]	13.2477	17.0002		728283	AK090863	uncharacterized LOC728283	chr20:5298310-5298369			THC2486784	Hs.375029
A_23_P144020	1.25119	CNTN4	Homo sapiens contactin 4 (CNTN4), transcript variant 3, mRNA [NM_175613]	18.1435	23.2305	ENST00000358480	152330	NM_175613	contactin 4	chr3:3095585-3095644	GO:0030424|GO:0005886|GO:0005576|GO:0007409|GO:0031225|GO:0031175|GO:0007399|GO:0007413|GO:0045665|GO:0007411|GO:0007420|GO:0048167|GO:0007158	NM_175613	THC2471958	Hs.298705
A_23_P423237	1.25058	SGCG	Homo sapiens sarcoglycan, gamma (35kDa dystrophin-associated glycoprotein) (SGCG), mRNA [NM_000231]	14.9069	19.0772	ENST00000537476	6445	NM_000231	sarcoglycan, gamma (35kDa dystrophin-associated glycoprotein)	chr13:23898815-23898874	GO:0042383|GO:0005515|GO:0005737|GO:0007517|GO:0005886|GO:0016012|GO:0016021|GO:0005856	NM_000231	THC2476823	Hs.37167
A_33_P3386150	1.24751	NRADDP	Homo sapiens neurotrophin receptor associated death domain, pseudogene (NRADDP), non-coding RNA [NR_024046]	30.9528	39.5147		100129354	NR_024046	neurotrophin receptor associated death domain, pseudogene	chr3:47054898-47054957		NR_024046	THC2726253	Hs.201522
A_23_P331196	1.23959	C14orf39	Homo sapiens chromosome 14 open reading frame 39 (C14orf39), mRNA [NM_174978]	13.5956	17.2461	ENST00000321731	317761	NM_174978	chromosome 14 open reading frame 39	chr14:60903099-60903040	GO:0051090|GO:0003674|GO:0007275|GO:0005575	NM_174978	THC2481474	Hs.335754
A_33_P3248052	1.2374	NLGN4Y	Homo sapiens neuroligin 4, Y-linked (NLGN4Y), transcript variant 2, mRNA [NM_001164238]	7.49134	9.48604	ENST00000297967	22829	NM_001164238	neuroligin 4, Y-linked	chrY:16845337-16845396	GO:0005515|GO:0030054|GO:0009986|GO:0014069|GO:0045202|GO:0071625|GO:0007416|GO:0042043|GO:0005887|GO:0045211|GO:0035176|GO:0004872|GO:0007612|GO:0050839|GO:0007158	NM_001164238	THC2483338	Hs.439199
A_23_P422245	1.23549	KIAA0825	Homo sapiens KIAA0825 (KIAA0825), transcript variant 2, mRNA [NM_173665]	8.72658	11.0331	ENST00000329378	285600	NM_173665	KIAA0825	chr5:93855438-93855379		NM_173665	THC2478246	Hs.425123
A_33_P3350703	1.23188	ERO1LB	Homo sapiens ERO1-like beta (S. cerevisiae) (ERO1LB), mRNA [NM_019891]	51.0704	64.3805	ENST00000354619	56605	NM_019891	ERO1-like beta (S. cerevisiae)	chr1:236380546-236380487	GO:0005515|GO:0006457|GO:0005783|GO:0016671|GO:0016491|GO:0005789|GO:0003756|GO:0051082|GO:0055114	NM_019891	THC2464154	Hs.558519
A_24_P919899	1.22866	ATPAF1	ATP synthase mitochondrial F1 complex assembly factor 1 [Source:HGNC Symbol;Acc:18803] [ENST00000371937]	23.452	29.4866	ENST00000371937	64756	AF111705	ATP synthase mitochondrial F1 complex assembly factor 1	chr1:47099554-47099495	GO:0005739|GO:0005515|GO:0006461		THC2472916	Hs.100874
A_33_P3408117	1.22687	ZNF717	Homo sapiens zinc finger protein 717 (ZNF717), transcript variant 1, mRNA [NM_001128223]	12.6864	15.9276	ENST00000422325	100131827	NM_001128223	zinc finger protein 717	chr3:75786106-75786047	GO:0006355|GO:0003700|GO:0005634|GO:0003677|GO:0046872|GO:0006351	NM_001128223		Hs.556877
A_33_P3259587	1.19397	SCAND2P	Homo sapiens SCAN domain containing 2 pseudogene (SCAND2P), transcript variant 2, non-coding RNA [NR_003654]	29.761	36.3626	ENST00000530891	54581	NR_003654	SCAN domain containing 2 pseudogene	chr15:85175400-85175459	GO:0008150|GO:0003674|GO:0006355|GO:0003700|GO:0005634|GO:0005575	NR_003654	NP1456384	Hs.658114
A_33_P3359781	1.1918	CD99	CD99 molecule [Source:HGNC Symbol;Acc:7082] [ENST00000381177]	10.7666	13.131	ENST00000381177	4267		CD99 molecule	chrX:2656197-2656256	GO:0005737|GO:0005886|GO:0005887|GO:0007155		THC2543657
A_23_P368691	1.1916	ABCC9	Homo sapiens ATP-binding cassette, sub-family C (CFTR/MRP), member 9 (ABCC9), transcript variant SUR2A, mRNA [NM_005691]	4.27719	5.2156	ENST00000261201	10060	NM_005691	ATP-binding cassette, sub-family C (CFTR/MRP), member 9	chr12:21965020-21962868	GO:0005215|GO:0005886|GO:0006200|GO:0008282|GO:0008281|GO:0042626|GO:0005267|GO:0007268|GO:0010107|GO:0015459|GO:0055085|GO:0030017|GO:0005524|GO:0044325|GO:0042383|GO:0007165|GO:0051607|GO:0008076|GO:0006813	NM_005691	NP274082	Hs.732701
A_33_P3351920	1.18746			11.1872	13.5943
A_33_P3321303	1.18188	ETV3	Homo sapiens ets variant 3 (ETV3), transcript variant 1, mRNA [NM_001145312]	11.1232	13.453	ENST00000368192	2117	NM_001145312	ets variant 3	chr1:157094692-157094633	GO:0043565|GO:0008150|GO:0003674|GO:0006366|GO:0006357|GO:0017053|GO:0000981|GO:0005634|GO:0000122|GO:0030154	NM_001145312	THC2605268	Hs.105636
A_24_P366652	1.18088	ITGAD	Homo sapiens integrin, alpha D (ITGAD), mRNA [NM_005353]	23.9878	28.9876	ENST00000444228	3681	NM_005353	integrin, alpha D	chr16:31414957-31418885	GO:0008305|GO:0006955|GO:0005886|GO:0030198|GO:0007229|GO:0050798|GO:0007155|GO:0046872	NM_005353	THC2486030	Hs.679163
A_33_P3304893	1.17823		UI-CF-FN0-aev-n-05-0-UI.s1 UI-CF-FN0 Homo sapiens cDNA clone UI-CF-FN0-aev-n-05-0-UI 3', mRNA sequence [CB851972]	72.9313	87.9344			CB851972		chr14:69256474-69256533				Hs.732674
A_23_P215566	1.17485	AHR	Homo sapiens aryl hydrocarbon receptor (AHR), mRNA [NM_001621]	9.90918	11.9134	ENST00000242057	196	NM_001621	aryl hydrocarbon receptor	chr7:17384999-17385058	GO:0005515|GO:0010468|GO:0003700|GO:0006805|GO:0044212|GO:0006366|GO:0045899|GO:0003705|GO:0051879|GO:0005634|GO:0005737|GO:0046983|GO:0030850|GO:0004879|GO:0004871|GO:0009410|GO:0005667|GO:0006355|GO:0001568|GO:0046982|GO:0006357|GO:0005730|GO:0006950|GO:0006915|GO:0030888|GO:0000122|GO:0003677|GO:0035326|GO:0043565|GO:0007049|GO:0034752|GO:0030522|GO:0008134	NM_001621	THC2472989	Hs.171189
A_33_P3374997	1.17033	CEP83-AS1	Homo sapiens CEP83 antisense RNA 1 (head to head) (CEP83-AS1), long non-coding RNA [NR_027035]	25.4013	30.4213		144486	NR_027035	CEP83 antisense RNA 1 (head to head)	chr12:94856096-94856155		NR_027035	THC2601651	Hs.118205
A_33_P3396562	1.16876			10.8342	12.9579					chr11:089560003-089560062
A_24_P288298	1.15354	KIR2DL4	Homo sapiens killer cell immunoglobulin-like receptor, two domains, long cytoplasmic tail, 4 (KIR2DL4), transcript variant 1, mRNA [NM_002255]	13.0593	15.4159	ENST00000396293	3805	NM_002255	killer cell immunoglobulin-like receptor, two domains, long cytoplasmic tail, 4	chr19:55325337-55325396	GO:0005515|GO:0007165|GO:0006968|GO:0005886|GO:0005887|GO:0050776|GO:0004888	NM_002255	NP365687	Hs.661219
A_33_P3282698	1.15099	GNAZ	guanine nucleotide binding protein (G protein), alpha z polypeptide [Source:HGNC Symbol;Acc:4395] [ENST00000492538]	12.0402	14.1815	ENST00000492538	2781		guanine nucleotide binding protein (G protein), alpha z polypeptide	chr22:23412881-23412940	GO:0005886|GO:0005783|GO:0005834|GO:0003924|GO:0005635|GO:0031683|GO:0005525|GO:0007193|GO:0046872|GO:0031234|GO:0005829|GO:0035556|GO:0006184|GO:0007186|GO:0031821|GO:0007188|GO:0004871|GO:0005057|GO:0070062
A_23_P152782	1.1444	IFI35	Homo sapiens interferon-induced protein 35 (IFI35), mRNA [NM_005533]	92.6599	108.514	ENST00000538473	3430	NM_005533	interferon-induced protein 35	chr17:41165122-41165181	GO:0005515|GO:0060337|GO:0019221|GO:0005634|GO:0005829	NM_005533	THC2618759	Hs.632258
A_23_P50928	1.14151	C1QL2	Homo sapiens complement component 1, q subcomponent-like 2 (C1QL2), mRNA [NM_182528]	24.5633	28.6934	ENST00000272520	165257	NM_182528	complement component 1, q subcomponent-like 2	chr2:119914481-119914422	GO:0005581|GO:0005576|GO:0051259|GO:0042802	NM_182528	NP1208929	Hs.433493
A_33_P3301469	1.14027	ANKRD30BL	Homo sapiens ankyrin repeat domain 30B-like (ANKRD30BL), transcript variant 1, non-coding RNA [NR_027019]	46.9534	54.7886	ENST00000470729	554226	NR_027019	ankyrin repeat domain 30B-like	chr2:132905224-132905165		NR_027019	THC2517772	Hs.380689
A_33_P3341479	1.13988	MID1IP1-AS1	Homo sapiens MID1IP1 antisense RNA 1 (MID1IP1-AS1), long non-coding RNA [NR_046706]	21.8167	25.4485		100874211	NR_046706	MID1IP1 antisense RNA 1	chrX:38660647-38660588		NR_046706	THC2633118
A_33_P3412678	1.13966	DEFB112	Homo sapiens defensin, beta 112 (DEFB112), mRNA [NM_001037498]	9.72841	11.3457	ENST00000322246	245915	NM_001037498	defensin, beta 112	chr6:50011349-50011290	GO:0005576|GO:0042742	NM_001037498	NP1463383	Hs.571092
A_33_P3405606	1.11725	CASC8	Homo sapiens cancer susceptibility candidate 8 (non-protein coding) (CASC8), transcript variant 2, long non-coding RNA [NR_024393]	9.47998	10.8386		727677	NR_024393	cancer susceptibility candidate 8 (non-protein coding)	chr8:128455654-128455595		NR_024393		Hs.673248
A_23_P141092	1.11687	TFAP4	Homo sapiens transcription factor AP-4 (activating enhancer binding protein 4) (TFAP4), mRNA [NM_003223]	11.6586	13.325	ENST00000575320	7023	NM_003223	transcription factor AP-4 (activating enhancer binding protein 4)	chr16:4307948-4307889	GO:0005515|GO:0071157|GO:0008285|GO:0006366|GO:0042826|GO:0044212|GO:0003705|GO:0045736|GO:0005634|GO:0042803|GO:0017053|GO:0045944|GO:0006978|GO:0043065|GO:0046982|GO:0003713|GO:0070888|GO:2001269|GO:0000978|GO:0003677|GO:0043923|GO:0043392|GO:0043922|GO:0043565|GO:0001077|GO:0006461|GO:0045893|GO:0045892|GO:0071549	NM_003223	THC2770291	Hs.513305
A_23_P139635	1.11256	DAO	Homo sapiens D-amino-acid oxidase (DAO), mRNA [NM_001917]	19.6717	22.3965	ENST00000549215	1610	NM_001917	D-amino-acid oxidase	chr12:109294606-109294665	GO:0070178|GO:0005515|GO:0048037|GO:0005782|GO:0005102|GO:0036088|GO:0005741|GO:0044281|GO:0005829|GO:0042416|GO:0071949|GO:0034641|GO:0046983|GO:0006562|GO:0046487|GO:0003884|GO:0055130|GO:0005778|GO:0006551|GO:0055114|GO:0005777	NM_001917	THC2474910	Hs.113227
A_33_P3422213	1.11213	NEK10	Homo sapiens NIMA-related kinase 10 (NEK10), mRNA [NM_199347]	40.4445	46.029	ENST00000341435	152110	NM_199347	NIMA-related kinase 10	chr3:27297847-27297788	GO:0004672|GO:0043406|GO:0004674|GO:0018108|GO:0006468|GO:0004713|GO:0070372|GO:0005524|GO:0046872|GO:0031954	NM_199347	NP1213978	Hs.506115
A_23_P315910	1.11022	TCEB3C	Homo sapiens transcription elongation factor B polypeptide 3C (elongin A3) (TCEB3C), mRNA [NM_145653]	21.2774	24.1736	ENST00000330682	162699	NM_145653	transcription elongation factor B polypeptide 3C (elongin A3)	chr18:44554926-44554867	GO:0006355|GO:0005634|GO:0016021|GO:0003677|GO:0006351	NM_145653	THC2602003	Hs.515381
A_32_P157391	1.10844	FOLH1B	Homo sapiens folate hydrolase 1B (FOLH1B), mRNA [NM_153696]	22.8832	25.9562	ENST00000526379	219595	NM_153696	folate hydrolase 1B	chr11:89424657-89429820	GO:0005737|GO:0006508|GO:0016805|GO:0046872|GO:0008237	NM_153696	THC2780880	Hs.645352
A_23_P1452	1.1045	NPFFR1	Homo sapiens neuropeptide FF receptor 1 (NPFFR1), mRNA [NM_022146]	13.6175	15.3914	ENST00000277942	64106	NM_022146	neuropeptide FF receptor 1	chr10:72014870-72014811	GO:0008150|GO:0005886|GO:0007218|GO:0004930|GO:0016021|GO:0008188	NM_022146	THC2706681	Hs.302026
A_33_P3629151	1.10403	CDRT8	qf35h11.x1 Soares_testis_NHT Homo sapiens cDNA clone IMAGE:1752069 3', mRNA sequence [AI150443]	12.3229	13.9222		94151	AI150443	CMT1A duplicated region transcript 8	chr17:15008778-15008837				Hs.98684
A_23_P69617	1.10071	UNC5C	Homo sapiens unc-5 homolog C (C. elegans) (UNC5C), mRNA [NM_003728]	55.2603	62.2443	ENST00000453304	8633	NM_003728	unc-5 homolog C (C. elegans)	chr4:96089773-96089714	GO:0030334|GO:0005042|GO:0043065|GO:0038007|GO:0005886|GO:0007420|GO:0007411|GO:0006915|GO:0016021|GO:0033564	NM_003728	THC2475778	Hs.388565
A_23_P395418	1.10004	PCDHGB3	Homo sapiens protocadherin gamma subfamily B, 3 (PCDHGB3), transcript variant 2, mRNA [NM_032097]	14.5877	16.4214	ENST00000576222	56102	NM_032097	protocadherin gamma subfamily B, 3	chr5:140752306-140752365	GO:0005886|GO:0005509|GO:0016021|GO:0007156	NM_032097	THC2601415	Hs.368160
A_33_P3263994	1.09962	XLOC_006104	BROAD Institute lincRNA (XLOC_006104), lincRNA [TCONS_00013014]	11.992	13.4942					chr7:55655927-55655986
A_23_P88177	1.09961	SERPINA12	Homo sapiens serpin peptidase inhibitor, clade A (alpha-1 antiproteinase, antitrypsin), member 12 (SERPINA12), mRNA [NM_173850]	10.5069	11.823	ENST00000341228	145264	NM_173850	serpin peptidase inhibitor, clade A (alpha-1 antiproteinase, antitrypsin), member 12	chr14:94964182-94964123	GO:0030162|GO:0010951|GO:0004867|GO:0005615	NM_173850	NP829498	Hs.99476
A_33_P3401058	1.09945		Homo sapiens cDNA FLJ12078 fis, clone HEMBB1002457. [AK022140]	37.9187	42.6623			AK022140		chr5:93198713-93198654			THC2487784
A_33_P3309656	1.09918			9.58416	10.7804					chr3:057741906-057741965
A_33_P3357431	1.09732		Uncharacterized protein [Source:UniProtKB/TrEMBL;Acc:Q5VZ43] [ENST00000317652]	19.8785	22.3218	ENST00000317652		AK097866		chr20:60293941-60293882			THC2485702	Hs.683806
A_33_P3251746	1.09708		olfactory receptor, family 14, subfamily K, member 1 [Source:HGNC Symbol;Acc:15025] [ENST00000283225]	9.92299	11.1403	ENST00000283225				chr1:247902799-247902858			THC2611947
A_33_P3301331	1.09595	CEACAM3	Homo sapiens carcinoembryonic antigen-related cell adhesion molecule 3 (CEACAM3), transcript variant 2, mRNA [NM_001277163]	7.98432	8.9545	ENST00000221999	1084	NM_001277163	carcinoembryonic antigen-related cell adhesion molecule 3	chr19:42301820-42301879	GO:0016021	NM_001277163	NP097814	Hs.11
A_24_P333697	1.09013	KLK13	Homo sapiens kallikrein-related peptidase 13 (KLK13), mRNA [NM_015596]	7.85539	8.76314	ENST00000595793	26085	NM_015596	kallikrein-related peptidase 13	chr19:51563714-51563316	GO:0005515|GO:0005737|GO:0016787|GO:0004252|GO:0016485|GO:0006508|GO:0005576|GO:0030141|GO:0005615|GO:0070062	NM_015596	NP711048	Hs.165296
A_33_P3373009	1.08833			8.1862	9.11711					chr15:081293517-081293458
A_33_P3347663	1.08773			10.9711	12.212	ENST00000573860		XR_245489		chr18:76738410-76738351		XR_245489		Hs.163898
A_24_P349728	1.08545	LOC100129312	Homo sapiens cDNA FLJ37718 fis, clone BRHIP2019007. [AK095037]	6.35679	7.06094		100129312	AK095037	uncharacterized LOC100129312	chr2:174854643-174854584			THC2487964	Hs.632546
A_33_P3363001	1.08481		DA372173 BRTHA2 Homo sapiens cDNA clone BRTHA2002342 5', mRNA sequence [DA372173]	10.3364	11.4746			DA372173		chr2:122962361-122962420				Hs.640908
A_24_P228302	1.07788	CEACAM7	Homo sapiens carcinoembryonic antigen-related cell adhesion molecule 7 (CEACAM7), transcript variant 1, mRNA [NM_006890]	11.1552	12.3044	ENST00000006724	1087	NM_006890	carcinoembryonic antigen-related cell adhesion molecule 7	chr19:42178167-42178108	GO:0005886|GO:0031225|GO:0016021	NM_006890	THC2472446	Hs.74466
A_23_P48414	1.06961	CCNA1	Homo sapiens cyclin A1 (CCNA1), transcript variant 1, mRNA [NM_003914]	26.7133	29.2392	ENST00000418263	8900	NM_003914	cyclin A1	chr13:37014154-37014213	GO:0005515|GO:0019901|GO:0010389|GO:0000079|GO:0007283|GO:0005829|GO:0000082|GO:0007067|GO:0000083|GO:0000086|GO:0015630|GO:0005654|GO:0000278|GO:0007141	NM_003914	THC2769591	Hs.417050
A_33_P3233219	1.06817	NPBWR1	Homo sapiens neuropeptides B/W receptor 1 (NPBWR1), mRNA [NM_005285]	8.58718	9.38655	ENST00000331251	2831	NM_005285	neuropeptides B/W receptor 1	chr8:53852785-53852844	GO:0005515|GO:0007186|GO:0005886|GO:0007218|GO:0019222|GO:0007268|GO:0038003|GO:0016021|GO:0008188|GO:0004985	NM_005285	THC2602889	Hs.248117
A_33_P3287228	1.06753	IQCD	Homo sapiens cDNA FLJ45209 fis, clone BRCAN2015757. [AK127152]	51.9982	56.8044		115811	AK127152	IQ motif containing D	chr12:113640158-113640099			THC2487133	Hs.568276
A_33_P3288725	1.06708		Synthetic construct Homo sapiens gateway clone IMAGE:100017271 3' read TBC1D22A mRNA. [CU678159]	11.7066	12.7833			CU678159		chr22:47569267-47569208
A_24_P838483	1.06613	C12orf74	Homo sapiens chromosome 12 open reading frame 74 (C12orf74), transcript variant 2, mRNA [NM_001037671]	20.2424	22.0845	ENST00000397833	338809	NM_001037671	chromosome 12 open reading frame 74	chr12:93101722-93101781		NM_001037671	THC2481131	Hs.326303
A_33_P3346448	1.06482	PCDH11X	Homo sapiens protocadherin 11 X-linked (PCDH11X), transcript variant c, mRNA [NM_032968]	8.88889	9.68586	ENST00000373088	27328	NM_032968	protocadherin 11 X-linked	chrX:91873836-91873895	GO:0005886|GO:0005887|GO:0010923|GO:0005509|GO:0007156|GO:0070062	NM_032968	NP1465343	Hs.655673
A_23_P411162	1.0558	PER2	Homo sapiens period circadian clock 2 (PER2), mRNA [NM_022817]	93.416	100.929	ENST00000355768	8864	NM_022817	period circadian clock 2	chr2:239174221-239174162	GO:0005515|GO:0043130|GO:0048471|GO:0006094|GO:0019249|GO:0070345|GO:0005634|GO:2000678|GO:0000989|GO:0019229|GO:0005737|GO:0050767|GO:0051726|GO:0006631|GO:0004871|GO:0031397|GO:0051946|GO:0070932|GO:0000976|GO:0005978|GO:0003713|GO:0005730|GO:0000122|GO:0006351|GO:0032922|GO:0007165|GO:0050872|GO:0050796|GO:0002931|GO:0007623|GO:0042752|GO:0097167|GO:0042754|GO:0045892	NM_022817	THC2493247	Hs.58756
A_33_P3677050	1.05542	LINC01185	Homo sapiens long intergenic non-protein coding RNA 1185 (LINC01185), long non-coding RNA [NR_033980]	17.7461	19.1664	ENST00000452343	400957	NR_033980	long intergenic non-protein coding RNA 1185	chr2:61074954-61074895		NR_033980		Hs.170358
A_33_P3331646	1.05453	LOC101928787	PREDICTED: Homo sapiens uncharacterized LOC101928787 (LOC101928787), ncRNA [XR_243602]	16.6658	17.9845		101928787	XR_243602	uncharacterized LOC101928787	chr17:18855150-18855091		XR_243602	THC2487284
A_33_P3262541	1.04953	ADAMTSL2	Homo sapiens ADAMTS-like 2 (ADAMTSL2), transcript variant 1, mRNA [NM_014694]	12.8861	13.8398	ENST00000393061	9719	NM_014694	ADAMTS-like 2	chr9:136439912-136439971	GO:0005515|GO:0006508|GO:0005578|GO:0008270|GO:0004222|GO:0030512	NM_014694	THC2474579	Hs.522543
A_23_P89780	1.04824	LAMA3	Homo sapiens laminin, alpha 3 (LAMA3), transcript variant 1, mRNA [NM_198129]	110.489	118.521	ENST00000269217	3909	NM_198129	laminin, alpha 3	chr18:21534735-21534794	GO:0030334|GO:0034329|GO:0005102|GO:0005606|GO:0005576|GO:0030155|GO:0005604|GO:0045995|GO:0005610|GO:0008544|GO:0022617|GO:0005198|GO:0030198|GO:0031581|GO:0007155	NM_198129	THC2461199	Hs.436367
A_33_P3397233	1.0469	LOC101929256	PREDICTED: Homo sapiens uncharacterized LOC101929256 (LOC101929256), ncRNA [XR_242748]	4.67011	5.00318		101929256	XR_242748	uncharacterized LOC101929256	chr10:30399694-30399753		XR_242748		Hs.576854
A_23_P10206	1.04426	HAS2	Homo sapiens hyaluronan synthase 2 (HAS2), mRNA [NM_005328]	768.38	821.107	ENST00000303924	3037	NM_005328	hyaluronan synthase 2	chr8:122626146-122626087	GO:0008284|GO:0030335|GO:0001822|GO:0070295|GO:0071498|GO:0045226|GO:0085029|GO:0036120|GO:0005887|GO:0060349|GO:0071356|GO:0071347|GO:0030213|GO:0050501|GO:0035810|GO:1900625|GO:0001570	NM_005328	THC2475223	Hs.159226
A_23_P51479	1.04272	INSL5	Homo sapiens insulin-like 5 (INSL5), mRNA [NM_005478]	4.63283	4.94343	ENST00000304526	10022	NM_005478	insulin-like 5	chr1:67263739-67263680	GO:0008150|GO:0005179|GO:0005576|GO:0005575	NM_005478	THC2484384	Hs.251380
A_23_P91954	1.04098	ACKR2	Homo sapiens atypical chemokine receptor 2 (ACKR2), mRNA [NM_001296]	8.36882	8.91504	ENST00000273145	1238	NM_001296	atypical chemokine receptor 2	chr3:42906836-42906895	GO:0070098|GO:0005886|GO:0005884|GO:0007275|GO:0019957|GO:0006898|GO:0006955|GO:0006954|GO:0006935|GO:0007186|GO:0016494|GO:0005887|GO:0004950|GO:0016493|GO:0042119|GO:0055037|GO:0005769|GO:0005044	NM_001296	THC2473450	Hs.146346
A_33_P3348352	1.0408	LINC01139	Homo sapiens long intergenic non-protein coding RNA 1139 (LINC01139), long non-coding RNA [NR_015407]	18.7574	19.978	ENST00000400946	339535	NR_015407	long intergenic non-protein coding RNA 1139	chr1:238643747-238643688		NR_015407	THC2602160	Hs.532047
A_33_P3584591	1.03743	HIST2H2BA	AGENCOURT_8230913 Lupski_dorsal_root_ganglion Homo sapiens cDNA clone IMAGE:6182568 5', mRNA sequence [BQ880825]	5.25498	5.57883		337875	BQ880825	histone cluster 2, H2ba (pseudogene)					Hs.742189
A_33_P3301075	1.032		immunoglobulin heavy variable 3-33 [Source:HGNC Symbol;Acc:5596] [ENST00000390615]	9.4109	9.93861	ENST00000390615		KJ486916		chr14:106815814-106815755			NP240776	Hs.703889
A_24_P280333	1.03183	KRT40	Homo sapiens keratin 40 (KRT40), mRNA [NM_182497]	15.9312	16.8217	ENST00000461923	125115	NM_182497	keratin 40	chr17:39134153-39134094	GO:0005882|GO:0005198	NM_182497	THC2487511	Hs.534929
A_33_P3325606	1.03079	LOC100130451	Homo sapiens uncharacterized LOC100130451 (LOC100130451), mRNA [NM_001242575]	7.41737	7.82408	ENST00000360083	100130451		uncharacterized LOC100130451	chr2:214141360-214141301		NM_001242575	THC2486930
A_23_P97141	1.02869	RGS1	Homo sapiens regulator of G-protein signaling 1 (RGS1), mRNA [NM_002922]	5.42575	5.7116	ENST00000498352	5996	NM_002922	regulator of G-protein signaling 1	chr1:192548857-192548916	GO:0043547|GO:0007165|GO:0005516|GO:0006955|GO:0005737|GO:0005886|GO:0038032|GO:0007193|GO:0005096	NM_002922	THC2605726	Hs.75256
A_33_P3679221	1.02506	LOC152578	Homo sapiens uncharacterized LOC152578 (LOC152578), long non-coding RNA [NR_040106]	9.95687	10.4444	ENST00000514957	152578		uncharacterized LOC152578	chr4:53681519-53681578		NR_040106	NP1168483	Hs.383806
A_23_P212508	1.02386	TF	Homo sapiens transferrin (TF), mRNA [NM_001063]	20.3194	21.2895	ENST00000461695	7018	NM_001063	transferrin	chr3:133495990-133496049	GO:0005515|GO:0048471|GO:0072562|GO:0030139|GO:0005615|GO:0006879|GO:0033572|GO:0016324|GO:0009925|GO:0001895|GO:0031625|GO:0070062|GO:0009986|GO:0005770|GO:0045178|GO:0030168|GO:0005576|GO:0055085|GO:0008199|GO:0005905|GO:0007596|GO:0002576|GO:0016023|GO:0055037|GO:0005769|GO:0010008|GO:0034774	NM_001063	THC2533500	Hs.518267
A_24_P153587	1.01934		Homo sapiens cDNA FLJ33842 fis, clone CTONG2005049. [AK091161]	17.9734	18.7484	ENST00000596306		AK091161		chr14:92039622-92039563			THC2484531
A_23_P139146	1.01731	MS4A8	Homo sapiens membrane-spanning 4-domains, subfamily A, member 8 (MS4A8), mRNA [NM_031457]	7.4025	7.70631	ENST00000300226	83661	NM_031457	membrane-spanning 4-domains, subfamily A, member 8	chr11:60483035-60483094	GO:0016021	NM_031457	THC2473175	Hs.150878
A_33_P3291034	1.01613	C1QTNF8	Homo sapiens C1q and tumor necrosis factor related protein 8 (C1QTNF8), mRNA [NM_207419]	7.15215	7.43704		390664	NM_207419	C1q and tumor necrosis factor related protein 8	chr16:1138291-1138232	GO:0005581|GO:0005576	NM_207419		Hs.527853
A_33_P3212659	1.01211	PRICKLE3	prickle homolog 3 (Drosophila) [Source:HGNC Symbol;Acc:6645] [ENST00000376310]	20.817	21.5607	ENST00000376310	4007		prickle homolog 3 (Drosophila)	chrX:49035874-49035815	GO:0005515|GO:0008150|GO:0008270|GO:0005575
A_32_P154021	1.00997	ST8SIA3	Homo sapiens ST8 alpha-N-acetyl-neuraminide alpha-2,8-sialyltransferase 3 (ST8SIA3), mRNA [NM_015879]	29.6082	30.6011	ENST00000324000	51046	NM_015879	ST8 alpha-N-acetyl-neuraminide alpha-2,8-sialyltransferase 3	chr18:55036069-55036128	GO:0003828|GO:0009311|GO:0006688|GO:0009100|GO:0030173|GO:0000139|GO:0006491|GO:0001574|GO:0006486|GO:0033691|GO:0044267|GO:0018279|GO:0043687	NM_015879	THC2629512	Hs.23172
A_24_P246636	1.00929			13.7964	14.2494					chr12:053536141-053536200
A_33_P3256680	1.00907	MFHAS1	Homo sapiens malignant fibrous histiocytoma amplified sequence 1 (MFHAS1), mRNA [NM_004225]	80.2315	82.8482	ENST00000276282	9258	NM_004225	malignant fibrous histiocytoma amplified sequence 1	chr8:8642058-8641999	GO:0005515	NM_004225	THC2535276	Hs.379414
A_23_P390443	1.00722	SHISA7	Homo sapiens shisa family member 7 (SHISA7), mRNA [NM_001145176]	4.20115	4.33017	ENST00000376325	729956	NM_001145176	shisa family member 7	chr19:55941121-55941062	GO:0016021	NM_001145176	THC2475059	Hs.6664
A_33_P3272456	1.00687			9.39103	9.6761					chr10:031137149-031137208
A_33_P3355886	1.00563	OOSP1	PREDICTED: Homo sapiens oocyte secreted protein 1 (OOSP1), misc_RNA [XR_247225]	19.6291	20.2001		255649	XR_247225	oocyte secreted protein 1	chr11:59738856-59738915	GO:0005576	XR_247225		Hs.722773
A_33_P3395804	1.0043	C20orf26	Homo sapiens chromosome 20 open reading frame 26 (C20orf26), transcript variant 2, mRNA [NM_001167816]	14.4651	14.8662	ENST00000377306	26074	NM_001167816	chromosome 20 open reading frame 26	chr20:20144812-20144871		NM_001167816	THC2627402	Hs.729168
A_33_P3403887	1.00323	PCDH11X	Homo sapiens protocadherin 11 X-linked (PCDH11X), transcript variant a, mRNA [NM_014522]	8.85861	9.09458	ENST00000361724	27328	NM_014522	protocadherin 11 X-linked	chrX:91134246-91134305	GO:0005886|GO:0005887|GO:0010923|GO:0005509|GO:0007156|GO:0070062	NM_014522	THC2486632	Hs.655673
A_23_P56578	1.00128	VIT	Homo sapiens vitrin (VIT), transcript variant 1, mRNA [NM_053276]	18.8602	19.325	ENST00000379242	5212	NM_053276	vitrin	chr2:37041766-37041825	GO:0030198|GO:0010811|GO:0005539|GO:0005614	NM_053276	NP481077	Hs.137415
A_23_P131588	1.00011	BMP10	Homo sapiens bone morphogenetic protein 10 (BMP10), mRNA [NM_014482]	12.2788	12.5666	ENST00000295379	27302	NM_014482	bone morphogenetic protein 10	chr2:69093132-69093073	GO:0060045|GO:0005515|GO:0030018|GO:0030308|GO:0055010|GO:0005615|GO:0007512|GO:0010614|GO:0005737|GO:0030198|GO:0014898|GO:0007155|GO:0010613|GO:0033612|GO:0055009|GO:0030336|GO:0009986|GO:0010862|GO:0045214|GO:0005576|GO:0030509|GO:0032924|GO:0005125|GO:2000138|GO:0060038|GO:0060347|GO:0010596|GO:0005179|GO:0060298|GO:0055117|GO:0055015|GO:0060389|GO:0045893|GO:0008083	NM_014482	THC2485822	Hs.158317
A_33_P3346801	-1.01168	BMF	Homo sapiens Bcl2 modifying factor (BMF), transcript variant 1, mRNA [NM_001003940]	25.0637	25.3522	ENST00000561282	90427	NM_001003940	Bcl2 modifying factor	chr15:40384043-40383984	GO:0005515|GO:0032464|GO:0001669|GO:0005886|GO:2001234|GO:0043276|GO:0006915|GO:2001244|GO:0005741|GO:0016459|GO:0097193|GO:0005829|GO:1900740|GO:0090200	NM_001003940	THC2482191	Hs.591104
A_33_P3242753	-1.01247			7.65506	7.73713					chrX:150394244-150394185
A_33_P3249897	-1.01637			18.0616	18.1853					chr6:153163743-153163802
A_33_P3228591	-1.01708	WDR45	WD repeat domain 45 [Source:HGNC Symbol;Acc:28912] [ENST00000376357]	22.6632	22.8024	ENST00000376357	11152	AK301084	WD repeat domain 45	chrX:48935205-48935146	GO:0008219|GO:0005737|GO:0080025|GO:0006914|GO:0032266|GO:0000045		THC2562031	Hs.632807
A_23_P502627	-1.01751	ZXDA	Homo sapiens zinc finger, X-linked, duplicated A (ZXDA), mRNA [NM_007156]	37.7412	37.9571	ENST00000358697	7789	NM_007156	zinc finger, X-linked, duplicated A	chrX:57935074-57935015	GO:0005515|GO:0003700|GO:0070742|GO:0005634|GO:0045893|GO:0003676|GO:0046872|GO:0006351	NM_007156	THC2615819	Hs.550094
A_33_P3381478	-1.01827	LRRIQ3	Homo sapiens leucine-rich repeats and IQ motif containing 3 (LRRIQ3), mRNA [NM_001105659]	25.5213	25.6482	ENST00000395089	127255	NM_001105659	leucine-rich repeats and IQ motif containing 3	chr1:74491758-74491699		NM_001105659		Hs.644625
A_23_P49060	-1.02191	SPINT1	Homo sapiens serine peptidase inhibitor, Kunitz type 1 (SPINT1), transcript variant 1, mRNA [NM_181642]	15.2539	15.275	ENST00000431806	6692	NM_181642	serine peptidase inhibitor, Kunitz type 1	chr15:41149316-41149375	GO:0010951|GO:0060674|GO:0016020|GO:0030198|GO:0004867|GO:0060670|GO:0005576|GO:0005615|GO:0070062	NM_181642	THC2476845	Hs.233950
A_33_P3313948	-1.02344	KLF11	PREDICTED: Homo sapiens Kruppel-like factor 11 (KLF11), transcript variant X1, mRNA [XM_005246179]	22.9822	22.9796		8462	XM_005246179	Kruppel-like factor 11	chr2:10183138-10183197	GO:0043065|GO:0008285|GO:0003700|GO:0000083|GO:0044212|GO:0006366|GO:0000981|GO:0006915|GO:0005634|GO:0000122|GO:0046872	XM_005246179
A_24_P226755	-1.02741	TOX	Homo sapiens thymocyte selection-associated high mobility group box (TOX), mRNA [NM_014729]	23.0487	22.9572	ENST00000361421	9760	NM_014729	thymocyte selection-associated high mobility group box	chr8:59718581-59718522	GO:0005634|GO:0003677	NM_014729	THC2504557	Hs.491805
A_33_P3366241	-1.03035	SCARA5	scavenger receptor class A, member 5 (putative) [Source:HGNC Symbol;Acc:28701] [ENST00000301906]	23.5616	23.401	ENST00000301906	286133	AY337579	scavenger receptor class A, member 5 (putative)	chr8:27762304-27762245	GO:0034605|GO:0010468|GO:0006879|GO:0070207|GO:0030193|GO:0009986|GO:0005887|GO:0006898|GO:0070287|GO:0034755|GO:0006897|GO:0005044		THC2576411	Hs.591833
A_23_P395954	-1.03067	SSH2	slingshot protein phosphatase 2 [Source:HGNC Symbol;Acc:30580] [ENST00000394848]	17.7884	17.6616	ENST00000394848	85464	AB072358	slingshot protein phosphatase 2	chr17:27975135-27975076	GO:0030036|GO:0003779|GO:0003677|GO:0005615|GO:0035335|GO:0010591|GO:0005737|GO:0006470|GO:0008064|GO:0004721|GO:0008138|GO:0005856|GO:0050770|GO:0004725		THC2543332	Hs.654754
A_23_P409888	-1.0332	FAM83C	Homo sapiens family with sequence similarity 83, member C (FAM83C), mRNA [NM_178468]	7.24852	7.17927	ENST00000374408	128876	NM_178468	family with sequence similarity 83, member C	chr20:33874427-33874368		NM_178468	THC2620029	Hs.592149
A_33_P3253299	-1.03328	OR5M10	Homo sapiens olfactory receptor, family 5, subfamily M, member 10 (OR5M10), mRNA [NM_001004741]	8.20846	8.12937	ENST00000526812	390167	NM_001004741	olfactory receptor, family 5, subfamily M, member 10	chr11:56344314-56344255	GO:0050911|GO:0004984|GO:0007186|GO:0005886|GO:0004930|GO:0016021	NM_001004741	THC2603640	Hs.553750
A_33_P3350164	-1.03885	CCDC178	Homo sapiens coiled-coil domain containing 178 (CCDC178), transcript variant 2, mRNA [NM_198995]	28.2446	27.8225	ENST00000399177	374864	NM_198995	coiled-coil domain containing 178	chr18:30913206-30913147		NM_198995	THC2485295	Hs.115461
A_33_P3245021	-1.04464			10.736	10.517					chr11:066040661-066040720
A_32_P131031	-1.04566	MACC1	Homo sapiens metastasis associated in colon cancer 1 (MACC1), mRNA [NM_182762]	4.66147	4.56191	ENST00000589011	346389	NM_182762	metastasis associated in colon cancer 1	chr7:20193868-20180775	GO:0006355|GO:0005737|GO:0051781|GO:0005634|GO:0008083|GO:0006351	NM_182762	THC2478007	Hs.598388
A_24_P170234	-1.04737	RNF148	Homo sapiens ring finger protein 148 (RNF148), mRNA [NM_198085]	4.10211	4.00797	ENST00000434824	378925	NM_198085	ring finger protein 148	chr7:122342035-122341976	GO:0008270|GO:0016021	NM_198085	NP1154381	Hs.675191
A_33_P3297150	-1.04797			4.80868	4.69562					chr2:010198862-010198921
A_33_P3507270	-1.04925	EFCAB5	Homo sapiens EF-hand calcium binding domain 5 (EFCAB5), transcript variant 1, mRNA [NM_198529]	4.64039	4.52576	ENST00000320856	374786	NM_198529	EF-hand calcium binding domain 5	chr17:28435265-28435324	GO:0005509	NM_198529	NP850708	Hs.662411
A_33_P3379776	-1.04943			13.0567	12.7319					chrX:043417268-043417327
A_33_P3333003	-1.04945			26.0349	25.387					chr5:002583197-002583138
A_33_P3287507	-1.0496		Homo sapiens cDNA, FLJ17721. [AK310679]	3.70903	3.61619			AK310679		chr2:47740314-47740373				Hs.597656
A_33_P3400239	-1.05037	SYNDIG1	PREDICTED: Homo sapiens synapse differentiation inducing 1 (SYNDIG1), transcript variant X1, mRNA [XM_006723626]	3.62786	3.53445		79953	XM_006723626	synapse differentiation inducing 1	chr20:24468814-24468873	GO:0051965|GO:0030054|GO:0014069|GO:0060076|GO:0006886|GO:0042803|GO:0044297|GO:0009607|GO:0043197|GO:0005887|GO:0043198|GO:0031901|GO:0045211|GO:0035254|GO:0097091	XM_006723626	THC2622306
A_33_P3270267	-1.05065	NFIA-AS1	Homo sapiens NFIA antisense RNA 1 (NFIA-AS1), long non-coding RNA [NR_104180]	18.3746	17.8968	ENST00000442027	645030	NR_104180	NFIA antisense RNA 1	chr1:61714676-61714617		NR_104180	THC2720404
A_23_P256754	-1.05115	GABRR1	Homo sapiens gamma-aminobutyric acid (GABA) A receptor, rho 1 (GABRR1), transcript variant 1, mRNA [NM_002042]	22.5773	21.9798	ENST00000435811	2569	NM_002042	gamma-aminobutyric acid (GABA) A receptor, rho 1	chr6:89888380-89888321	GO:0005230|GO:0030054|GO:0005886|GO:0004890|GO:0034707|GO:0007268|GO:0007214|GO:0005254|GO:0055085|GO:0034220|GO:0005887|GO:0045211|GO:0006810	NM_002042	THC2480321	Hs.99927
A_32_P47870	-1.05116		603063632F1 NIH_MGC_118 Homo sapiens cDNA clone IMAGE:5213023 5', mRNA sequence [BI911851]	4.33152	4.21685			BI911851		chr10:118999535-118999477				Hs.576579
A_32_P204239	-1.05139	CDHR3	Homo sapiens cadherin-related family member 3 (CDHR3), mRNA [NM_152750]	3.62439	3.52766	ENST00000542731	222256	NM_152750	cadherin-related family member 3	chr7:105676573-105676632	GO:0005886|GO:0005509|GO:0016021|GO:0007156	NM_152750	THC2608422	Hs.150120
A_23_P85963	-1.05193	OR6Y1	Homo sapiens olfactory receptor, family 6, subfamily Y, member 1 (OR6Y1), mRNA [NM_001005189]	3.63686	3.53799	ENST00000302617	391112	NM_001005189	olfactory receptor, family 6, subfamily Y, member 1	chr1:158517370-158517311	GO:0050911|GO:0004984|GO:0007186|GO:0005886|GO:0004930|GO:0016021	NM_001005189	NP1461830	Hs.553780
A_23_P31945	-1.05223	IL33	Homo sapiens interleukin 33 (IL33), transcript variant 1, mRNA [NM_033439]	4.32461	4.20582	ENST00000381434	90865	NM_033439	interleukin 33	chr9:6257372-6257431	GO:0032755|GO:0005515|GO:0030133|GO:0032753|GO:0032754|GO:0043032|GO:0005694|GO:0005634|GO:0032736|GO:0005125|GO:0005615|GO:0006351|GO:0051025|GO:0045944|GO:0002686|GO:0051024|GO:0050729|GO:0002826|GO:0002830|GO:0032689|GO:0090197	NM_033439	THC2470493	Hs.731660
A_33_P3238335	-1.05371	MCOLN3	Homo sapiens mucolipin 3, mRNA (cDNA clone MGC:71509 IMAGE:30340464), complete cds. [BC060765]	45.9368	44.6125		55283	BC060765	mucolipin 3	chr1:85490292-85490233	GO:0005737|GO:0034220|GO:0042491|GO:0005886|GO:0070588|GO:0007626|GO:0016021|GO:0055085			Hs.535239
A_23_P307570	-1.05408	ABCC13	Homo sapiens ATP-binding cassette, sub-family C (CFTR/MRP), member 13, pseudogene (ABCC13), transcript variant A, non-coding RNA [NR_003087]	25.7419	24.9909	ENST00000467409	150000	NR_003087	ATP-binding cassette, sub-family C (CFTR/MRP), member 13, pseudogene	chr21:15673348-15673407	GO:0042626|GO:0016021|GO:0055085|GO:0005524	NR_003087	THC2479122	Hs.366575
A_33_P3249125	-1.05432	UNC45B	Homo sapiens unc-45 homolog B (C. elegans) (UNC45B), transcript variant 1, mRNA [NM_173167]	3.71202	3.60291	ENST00000394570	146862	NM_173167	unc-45 homolog B (C. elegans)	chr17:33516203-33516262	GO:0005737|GO:0007517|GO:0061077|GO:0051879|GO:0030154|GO:0005829	NM_173167	THC2600942	Hs.379636
A_23_P396299	-1.05444	MRVI1-AS1	Homo sapiens MRVI1 antisense RNA 1 (MRVI1-AS1), transcript variant 4, long non-coding RNA [NR_034094]	3.79574	3.68374		100129827	NR_034094	MRVI1 antisense RNA 1	chr11:10615670-10615729		NR_034094	THC2480303	Hs.246769
A_33_P3266823	-1.05466	VWA5B2	von Willebrand factor A domain containing 5B2 [Source:HGNC Symbol;Acc:25144] [ENST00000493493]	8.11366	7.87263	ENST00000493493	90113	BQ184771	von Willebrand factor A domain containing 5B2	chr3:183958281-183958340			THC2645697	Hs.618604
A_32_P62276	-1.05515	LINC00943	Homo sapiens long intergenic non-protein coding RNA 943 (LINC00943), long non-coding RNA [NR_038256]	4.03196	3.91036	ENST00000345111	100507206	NR_038256	long intergenic non-protein coding RNA 943	chr12:127229743-127229802		NR_038256	THC2479945	Hs.662298
A_33_P3346267	-1.05527	TMIGD1	Homo sapiens transmembrane and immunoglobulin domain containing 1 (TMIGD1), mRNA [NM_206832]	4.00638	3.88511	ENST00000328886	388364	NM_206832	transmembrane and immunoglobulin domain containing 1	chr17:28651894-28651835	GO:0016021	NM_206832	THC2785725	Hs.371005
A_33_P3399638	-1.05586	ZNF257	Homo sapiens zinc finger protein 257 (ZNF257), mRNA [NM_033468]	3.7089	3.59463	ENST00000435820	113835	NM_033468	zinc finger protein 257	chr19:22273712-22273771	GO:0006355|GO:0008270|GO:0005634|GO:0003677|GO:0006351	NM_033468	THC2479634	Hs.283900
A_33_P3276713	-1.05665	HGF	Homo sapiens hepatocyte growth factor (hepapoietin A; scatter factor) (HGF), transcript variant 2, mRNA [NM_001010931]	3.95445	3.82972	ENST00000453411	3082	NM_001010931	hepatocyte growth factor (hepapoietin A; scatter factor)	chr7:81374408-81374349	GO:0005515|GO:0004252|GO:2000573|GO:0031100|GO:0050731|GO:0001837|GO:0005615|GO:0042802|GO:0000187|GO:0090201|GO:0060665|GO:0035729|GO:0045944|GO:0006508|GO:0031093|GO:0043154|GO:0043066|GO:0048012|GO:0030335|GO:0046982|GO:0030168|GO:0014068|GO:0005576|GO:0042056|GO:0050918|GO:0001889|GO:0045669|GO:0007067|GO:0060326|GO:0007596|GO:0002576|GO:0030212|GO:0051450|GO:0008083	NM_001010931	THC2486039	Hs.396530
A_33_P3375259	-1.05675	LINC01165	PREDICTED: Homo sapiens long intergenic non-protein coding RNA 1165 (LINC01165), misc_RNA [XR_242765]	3.734	3.61591		100128830	XR_242765	long intergenic non-protein coding RNA 1165	chr10:134335170-134335111		XR_242765	THC2488273	Hs.638406
A_33_P3352073	-1.05707	MBNL1-AS1	Homo sapiens MBNL1 antisense RNA 1 (MBNL1-AS1), transcript variant 1, long non-coding RNA [NR_027038]	3.80483	3.68336		401093	NR_027038	MBNL1 antisense RNA 1	chr3:151980488-151980429		NR_027038	THC2717553	Hs.725347
A_33_P3333542	-1.05785		Homo sapiens clone pp8142 unknown mRNA. [AF289601]	3.76814	3.64515			AF289601		chr1:201699700-201699759			THC2487794	Hs.638709
A_33_P3343457	-1.05875	ANKRD30B	Homo sapiens ankyrin repeat domain 30B (ANKRD30B), mRNA [NM_001145029]	4.07029	3.93413	ENST00000320584	374860	NM_001145029	ankyrin repeat domain 30B	chr18:14852678-14852737	GO:0008150|GO:0003674|GO:0005575	NM_001145029	THC2741198	Hs.567889
A_33_P3415778	-1.0589	LOC100129721	Homo sapiens cDNA FLJ44685 fis, clone BRACE3011447. [AK126643]	4.05897	3.92262		100129721	AK126643	uncharacterized LOC100129721	chr10:61468597-61468538			THC2626336	Hs.499709
A_33_P3380076	-1.05946			3.80405	3.67432					chr6:000164889-000164830
A_24_P190007	-1.05978	GP2	Homo sapiens glycoprotein 2 (zymogen granule membrane) (GP2), transcript variant 1, mRNA [NM_001007240]	4.02486	3.88643	ENST00000381362	2813	NM_001007240	glycoprotein 2 (zymogen granule membrane)	chr16:20328598-20328539	GO:0002412|GO:0016324|GO:0005576|GO:0031225|GO:0003823	NM_001007240	THC2466598	Hs.53985
A_33_P3372389	-1.06015	NPHP4	Homo sapiens nephronophthisis 4 (NPHP4), transcript variant 1, mRNA [NM_015102]	22.3793	21.6021	ENST00000466897	261734	NM_015102	nephronophthisis 4	chr1:5964844-5964785	GO:0005515|GO:0005813|GO:0030036|GO:0060041|GO:0007632|GO:0035329|GO:0005829|GO:0005929|GO:0007165|GO:0016337|GO:0016020|GO:0005198|GO:0005911|GO:0005923	NM_015102	THC2662734	Hs.462348
A_23_P51761	-1.06033	OR6K2	Homo sapiens olfactory receptor, family 6, subfamily K, member 2 (OR6K2), mRNA [NM_001005279]	25.102	24.2259	ENST00000359610	81448	NM_001005279	olfactory receptor, family 6, subfamily K, member 2	chr1:158669945-158669886	GO:0050911|GO:0004984|GO:0007186|GO:0005886|GO:0004930|GO:0016021	NM_001005279	NP1461786	Hs.554489
A_32_P43349	-1.06065	LINC01197	Homo sapiens long intergenic non-protein coding RNA 1197 (LINC01197), long non-coding RNA [NR_034095]	3.98059	3.84051	ENST00000556899	400456	NR_034095	long intergenic non-protein coding RNA 1197	chr15:95831595-95831536		NR_034095	THC2613551	Hs.536404
A_33_P3378056	-1.06101	TFAP2A	transcription factor AP-2 alpha (activating enhancer binding protein 2 alpha) [Source:HGNC Symbol;Acc:11742] [ENST00000478375]	3.98997	3.84828	ENST00000478375	7020	M61156	transcription factor AP-2 alpha (activating enhancer binding protein 2 alpha)	chr6:10402318-10402259	GO:0005515|GO:0000987|GO:0044212|GO:0006366|GO:0000981|GO:0007605|GO:0000982|GO:0021559|GO:0042803|GO:0043231|GO:0009880|GO:0043524|GO:0010944|GO:0043525|GO:0014032|GO:0021623|GO:0005813|GO:0000976|GO:0001105|GO:0005794|GO:0030335|GO:0030501|GO:0042472|GO:0001106|GO:0003404|GO:0003713|GO:0042059|GO:0010842|GO:0000122|GO:0000978|GO:0003409|GO:0000979|GO:0045595|GO:0000980|GO:0045893|GO:0021884|GO:…		THC2493408	Hs.519880
A_33_P3851346	-1.06114	LINC00928	Homo sapiens long intergenic non-protein coding RNA 928 (LINC00928), transcript variant 1, long non-coding RNA [NR_027074]	42.4176	40.9061		283761	NR_027074	long intergenic non-protein coding RNA 928	chr15:90048243-90048184		NR_027074	THC2612016	Hs.459288
A_33_P3262742	-1.06137	DAPL1	Homo sapiens death associated protein-like 1 (DAPL1), mRNA [NM_001017920]	26.9351	25.9698	ENST00000309950	92196	NM_001017920	death associated protein-like 1	chr2:159660800-159660859	GO:0006915|GO:0030154	NM_001017920	THC2520102	Hs.59761
A_23_P42931	-1.0617	CLEC2L	Homo sapiens C-type lectin domain family 2, member L (CLEC2L), mRNA [NM_001080511]	3.83772	3.699	ENST00000520413	154790	NM_001080511	C-type lectin domain family 2, member L	chr7:139225205-139226797	GO:0030246|GO:0016021	NM_001080511	THC2734575	Hs.57806
A_23_P353667	-1.0621	MIR7-3HG	Homo sapiens MIR7-3 host gene (non-protein coding) (MIR7-3HG), long non-coding RNA [NR_027148]	4.41061	4.2496	ENST00000592663	284424	NR_027148	MIR7-3 host gene (non-protein coding)	chr19:4772269-4772328		NR_027148	NP1456838	Hs.326728
A_32_P203404	-1.06233	FAM69C	Homo sapiens family with sequence similarity 69, member C (FAM69C), mRNA [NM_001044369]	4.2779	4.12086	ENST00000343998	125704	NM_001044369	family with sequence similarity 69, member C	chr18:72109279-72109220	GO:0008152|GO:0005789|GO:0016021|GO:0016772	NM_001044369	THC2603660	Hs.371690
A_33_P3254761	-1.06237	LOC101928058	PREDICTED: Homo sapiens uncharacterized LOC101928058 (LOC101928058), transcript variant X1, mRNA [XM_006716242]	3.96182	3.81621		101928058	XM_006716242	uncharacterized LOC101928058	chr8:1920907-1920848		XM_006716242	THC2688558
A_23_P156784	-1.06238	MCHR2	Homo sapiens melanin-concentrating hormone receptor 2 (MCHR2), transcript variant 1, mRNA [NM_001040179]	3.95476	3.8094	ENST00000369212	84539	NM_001040179	melanin-concentrating hormone receptor 2	chr6:100390857-100382367	GO:0007186|GO:0005886|GO:0004930|GO:0016021	NM_001040179	THC2480423	Hs.591342
A_32_P160045	-1.06242	TCTEX1D1	Homo sapiens Tctex1 domain containing 1 (TCTEX1D1), mRNA [NM_152665]	3.91375	3.76974	ENST00000282670	200132	NM_152665	Tctex1 domain containing 1	chr1:67244120-67244179		NM_152665	THC2476530	Hs.479226
A_23_P316501	-1.06314	NKAIN2	Homo sapiens Na+/K+ transporting ATPase interacting 2 (NKAIN2), transcript variant 1, mRNA [NM_001040214]	4.04497	3.8935	ENST00000368417	154215	NM_001040214	Na+/K+ transporting ATPase interacting 2	chr6:125146578-125146637	GO:0005886|GO:0016021	NM_001040214	THC2472544	Hs.656604
A_24_P76649	-1.06335	GPRIN3	Homo sapiens GPRIN family member 3 (GPRIN3), mRNA [NM_198281]	4.21688	4.05818	ENST00000333209	285513	NM_198281	GPRIN family member 3	chr4:90166242-90166183		NM_198281	THC2602051	Hs.605082
A_33_P3306232	-1.06366	PABPC1L2A	Homo sapiens poly(A) binding protein, cytoplasmic 1-like 2A (PABPC1L2A), mRNA [NM_001012977]	3.92865	3.77969	ENST00000373519	340529	NM_001012977	poly(A) binding protein, cytoplasmic 1-like 2A	chrX:72297317-72297258		NM_001012977	THC2697782	Hs.450320
A_33_P3272957	-1.06386	HOXA-AS3	Homo sapiens HOXA cluster antisense RNA 3 (HOXA-AS3), transcript variant 1, long non-coding RNA [NR_038831]	17.8955	17.2138		100133311	NR_038831	HOXA cluster antisense RNA 3	chr7:27192283-27192342		NR_038831	THC2618795	Hs.610216
A_33_P3362242	-1.06401			4.07758	3.92168					chr7:106233751-106233810
A_23_P314672	-1.06401	C11orf40	Homo sapiens chromosome 11 open reading frame 40 (C11orf40), mRNA [NM_144663]	4.0353	3.88101	ENST00000307616	143501	NM_144663	chromosome 11 open reading frame 40	chr11:4592737-4592678		NM_144663	NP517512	Hs.350556
A_33_P3370612	-1.06417			4.05084	3.89536					chrY:023561892-023561833
A_33_P3278490	-1.06431	LOC286238	Homo sapiens uncharacterized LOC286238 (LOC286238), mRNA [NM_001100111]	13.4378	12.9203	ENST00000544644	286238	NM_001100111	uncharacterized LOC286238	chr9:91262153-91262094		NM_001100111	THC2653574	Hs.434185
A_23_P14667	-1.06433	SLC28A1	Homo sapiens solute carrier family 28 (concentrative nucleoside transporter), member 1 (SLC28A1), transcript variant 1, mRNA [NM_004213]	3.94933	3.79719	ENST00000537624	9154	NM_004213	solute carrier family 28 (concentrative nucleoside transporter), member 1	chr15:85478730-85486715	GO:0006139|GO:0016020|GO:0005886|GO:0005887|GO:0005337|GO:0001882|GO:0005415|GO:0015858|GO:0055085	NM_004213	THC2477017	Hs.459187
A_23_P18913	-1.06435	OR2V2	Homo sapiens olfactory receptor, family 2, subfamily V, member 2 (OR2V2), mRNA [NM_206880]	3.96078	3.80811	ENST00000328275	285659	NM_206880	olfactory receptor, family 2, subfamily V, member 2	chr5:180582507-180582566	GO:0050911|GO:0004984|GO:0007186|GO:0005886|GO:0004930|GO:0016021	NM_206880	THC2612118	Hs.553681
A_33_P3258462	-1.06436	LOC100192426	Homo sapiens uncharacterized LOC100192426 (LOC100192426), long non-coding RNA [NR_024419]	3.90551	3.75495		100192426	NR_024419	uncharacterized LOC100192426	chr18:8360931-8360872		NR_024419	THC2666853	Hs.666655
A_23_P404575	-1.06479	RBM46	Homo sapiens RNA binding motif protein 46 (RBM46), transcript variant 1, mRNA [NM_144979]	4.23726	4.07225	ENST00000281722	166863	NM_144979	RNA binding motif protein 46	chr4:155749880-155749939	GO:0000166|GO:0003723	NM_144979	THC2610752	Hs.133095
A_32_P437004	-1.06486	XG	Homo sapiens Xg blood group (XG), transcript variant 1, mRNA [NM_175569]	3.9652	3.81054	ENST00000381174	7499	NM_175569	Xg blood group	chrX:2733655-2733714	GO:0008150|GO:0003674|GO:0005887	NM_175569	THC2475444	Hs.179675
A_33_P3343737	-1.06492	CELA3A	Homo sapiens chymotrypsin-like elastase family, member 3A (CELA3A), mRNA [NM_005747]	4.07826	3.91899	ENST00000374663	10136	NM_005747	chymotrypsin-like elastase family, member 3A	chr1:22332223-22332282	GO:0004252|GO:0007586|GO:0006508|GO:0008203	NM_005747	THC2527198	Hs.181289
A_33_P3216651	-1.06515	LRTOMT	Homo sapiens leucine rich transmembrane and O-methyltransferase domain containing (LRTOMT), transcript variant 6, mRNA [NM_001145310]	3.98038	3.8241	ENST00000307198	220074	NM_001145310	leucine rich transmembrane and O-methyltransferase domain containing	chr11:71819012-71819071	GO:0005737|GO:0016206|GO:0007605|GO:0016021|GO:0005575|GO:0042135|GO:0042424|GO:0032259|GO:0060117	NM_001145310	THC2486617	Hs.317243
A_33_P3282060	-1.06519	FAM186A	Homo sapiens family with sequence similarity 186, member A (FAM186A), mRNA [NM_001145475]	3.97532	3.8191	ENST00000327337	121006	NM_001145475	family with sequence similarity 186, member A	chr12:50724427-50724368		NM_001145475	THC2655683	Hs.133187
A_24_P160401	-1.06523	CDCP1	Homo sapiens CUB domain containing protein 1 (CDCP1), transcript variant 2, mRNA [NM_178181]	3.94471	3.78955	ENST00000425231	64866	NM_178181	CUB domain containing protein 1	chr3:45153600-45152300	GO:0005886|GO:0005576|GO:0016021	NM_178181	THC2482157	Hs.476093
A_33_P3214109	-1.06591	METTL21EP	Homo sapiens methyltransferase like 21E, pseudogene (METTL21EP), non-coding RNA [NR_026965]	3.99179	3.83233	ENST00000605100	121952	NR_026965	methyltransferase like 21E, pseudogene	chr13:103548272-103548331	GO:0008168|GO:0032259	NR_026965	THC2624140	Hs.660773
A_23_P358410	-1.06602	SRGAP3	Homo sapiens SLIT-ROBO Rho GTPase activating protein 3 (SRGAP3), transcript variant 1, mRNA [NM_014850]	4.00833	3.84781	ENST00000360413	9901	NM_014850	SLIT-ROBO Rho GTPase activating protein 3	chr3:9022985-9022926	GO:0043547|GO:0005515|GO:0051056|GO:0007264|GO:0005829|GO:0005096	NM_014850	THC2635802	Hs.654743
A_33_P3334877	-1.06618	KRTAP10-4	Homo sapiens keratin associated protein 10-4 (KRTAP10-4), mRNA [NM_198687]	4.0023	3.84143	ENST00000400374	386672	NM_198687	keratin associated protein 10-4	chr21:45994343-45994402	GO:0045095	NM_198687	THC2770047	Hs.567901
A_32_P161994	-1.06643	LINC00935	Homo sapiens long intergenic non-protein coding RNA 935 (LINC00935), transcript variant 1, long non-coding RNA [NR_029448]	4.55808	4.37384	ENST00000548054	255411	NR_029448	long intergenic non-protein coding RNA 935	chr12:49158763-49159433		NR_029448	THC2705901	Hs.404103
A_33_P3861249	-1.0665	BTBD18	Homo sapiens BTB (POZ) domain containing 18 (BTBD18), mRNA [NM_001145101]	17.0108	16.3222	ENST00000422652	643376	NM_001145101	BTB (POZ) domain containing 18	chr11:57511444-57511385		NM_001145101		Hs.606355
A_33_P3368822	-1.06659			4.29881	4.12444					chr5:001216707-001216648
A_33_P3379712	-1.06758	XLOC_l2_013648	BROAD Institute lincRNA (XLOC_l2_013648), lincRNA [TCONS_l2_00026269]	4.0396	3.87215					chr7:149742232-149742291
A_23_P13479	-1.06889	OR4S1	Homo sapiens olfactory receptor, family 4, subfamily S, member 1 (OR4S1), mRNA [NM_001004725]	4.0986	3.92388	ENST00000319988	256148	NM_001004725	olfactory receptor, family 4, subfamily S, member 1	chr11:48327950-48328009	GO:0050911|GO:0004984|GO:0007186|GO:0005886|GO:0004930|GO:0016021	NM_001004725	NP1461909	Hs.553657
A_33_P3384000	-1.06907	ATP10A	ATPase, class V, type 10A [Source:HGNC Symbol;Acc:13542] [ENST00000389967]	4.11112	3.93521	ENST00000389967	57194	XM_005268261	ATPase, class V, type 10A	chr15:26110222-26110163	GO:0005515|GO:0000287|GO:0005886|GO:0005783|GO:0008360|GO:0055085|GO:0005524|GO:0045332|GO:0019829|GO:0034220|GO:0004012|GO:0008152|GO:0005789|GO:0016021|GO:0006812	XM_005268261	THC2638489	Hs.659258
A_33_P3765291	-1.06918			4.13677	3.95937					chr10:043329104-043329045
A_32_P33114	-1.06947	KLB	Homo sapiens klotho beta (KLB), mRNA [NM_175737]	6.23016	5.96137	ENST00000257408	152831	NM_175737	klotho beta	chr4:39452931-39452990	GO:0005515|GO:0008286|GO:0008284|GO:0048011|GO:0005886|GO:0005975|GO:0017134|GO:0048015|GO:0004553|GO:0007173|GO:0008543|GO:0045087|GO:0016021|GO:0090080|GO:0038095	NM_175737		Hs.90756
A_32_P383681	-1.06967	DNAH6	Homo sapiens dynein, axonemal, heavy chain 6 (DNAH6), mRNA [NM_001370]	9.58496	9.16973	ENST00000494025	1768	NM_001370	dynein, axonemal, heavy chain 6	chr2:84806744-84806803	GO:0006200|GO:0001539|GO:0008152|GO:0005874|GO:0005858|GO:0003777|GO:0016887|GO:0005524|GO:0007018	NM_001370	NP1464480	Hs.249972
A_32_P232411	-1.06979	PTCHD2	Homo sapiens patched domain containing 2 (PTCHD2), mRNA [NM_020780]	4.36258	4.17309	ENST00000389575	57540	NM_020780	patched domain containing 2	chr1:11596502-11596561	GO:0042632|GO:0003674|GO:0031965|GO:0005783|GO:0032368|GO:0008158|GO:0016021|GO:0007224	NM_020780	THC2483058	Hs.202355
A_33_P3396635	-1.06988	SSX3	Homo sapiens synovial sarcoma, X breakpoint 3 (SSX3), mRNA [NM_021014]	99.1544	94.84	ENST00000376895	10214	NM_021014	synovial sarcoma, X breakpoint 3	chrX:48206180-48206121	GO:0006355|GO:0005634|GO:0003676|GO:0006351	NM_021014	THC2484853	Hs.558445
A_33_P3370615	-1.07034		Q50US4_ENTHI (Q50US4) 20 kDa antigen-related protein, partial (9%) [THC2626411]	23.2094	22.19					chr2:036759042-036758983			THC2626411
A_23_P397933	-1.07041	MASP1	Homo sapiens mannan-binding lectin serine peptidase 1 (C4/C2 activating component of Ra-reactive factor) (MASP1), transcript variant 1, mRNA [NM_001879]	16.5459	15.8182	ENST00000337774	5648	NM_001879	mannan-binding lectin serine peptidase 1 (C4/C2 activating component of Ra-reactive factor)	chr3:186937012-186936953	GO:0005515|GO:0004252|GO:0005509|GO:0005576|GO:0005615|GO:0042803|GO:0001867|GO:0045916|GO:0006956|GO:0045087|GO:0006508|GO:0008233|GO:0048306	NM_001879	THC2471555	Hs.89983
A_24_P348594	-1.07076	UPK3A	Homo sapiens uroplakin 3A (UPK3A), transcript variant 1, mRNA [NM_006953]	4.11371	3.93147	ENST00000216211	7380	NM_006953	uroplakin 3A	chr22:45681840-45681899	GO:0000902|GO:0016324|GO:0001822|GO:0030855|GO:0060157|GO:0055075|GO:0005789|GO:0055078|GO:0016021|GO:0006833|GO:0015840|GO:0070062	NM_006953	NP1457104	Hs.632787
A_23_P310257	-1.07123	KLK2	Homo sapiens kallikrein-related peptidase 2 (KLK2), transcript variant 2, mRNA [NM_001002231]	4.48482	4.28427	ENST00000325321	3817	NM_001002231	kallikrein-related peptidase 2	chr19:51383223-51383282	GO:0022617|GO:0004252|GO:0030198|GO:0006508|GO:0005576	NM_001002231	THC2468010	Hs.515560
A_33_P3222124	-1.07128	OR6B3	Homo sapiens olfactory receptor, family 6, subfamily B, member 3 (OR6B3), mRNA [NM_173351]	4.09381	3.91057	ENST00000319423	150681	NM_173351	olfactory receptor, family 6, subfamily B, member 3	chr2:240984610-240984551	GO:0050911|GO:0004984|GO:0007186|GO:0005886|GO:0004930|GO:0016021	NM_173351	NP1215039	Hs.626616
A_33_P3410060	-1.07134	TTLL6	tubulin tyrosine ligase-like family, member 6 [Source:HGNC Symbol;Acc:26664] [ENST00000376681]	4.10107	3.91729	ENST00000376681	284076	AL834151	tubulin tyrosine ligase-like family, member 6	chr17:46881716-46881657	GO:0005515|GO:0051013|GO:0018095|GO:0005737|GO:0015631|GO:0016874|GO:0001578|GO:0036064		THC2625013	Hs.91930
A_23_P214222	-1.07147	MARCKS	Homo sapiens myristoylated alanine-rich protein kinase C substrate (MARCKS), mRNA [NM_002356]	8.66159	8.27242	ENST00000368635	4082	NM_002356	myristoylated alanine-rich protein kinase C substrate	chr6:114182911-114182970	GO:0005516|GO:0005813|GO:0051015|GO:0006112|GO:0050796|GO:0005886|GO:0042585|GO:0005080|GO:0044281|GO:0015629|GO:0005938|GO:0070062	NM_002356	THC2470248	Hs.519909
A_24_P137461	-1.0717	CPN2	Homo sapiens carboxypeptidase N, polypeptide 2 (CPN2), transcript variant 1, mRNA [NM_001080513]	4.22045	4.02997	ENST00000323830	1370	NM_001080513	carboxypeptidase N, polypeptide 2	chr3:194061395-194061336	GO:0050790|GO:0050821|GO:0072562|GO:0030234|GO:0005576|GO:0070062	NM_001080513	THC2479195	Hs.528368
A_33_P3738498	-1.07187	LOC286370	Homo sapiens uncharacterized LOC286370 (LOC286370), long non-coding RNA [NR_038882]	4.10904	3.92297	ENST00000426593	286370	NR_038882	uncharacterized LOC286370	chr9:92783009-92782950		NR_038882	THC2607680	Hs.407589
A_24_P290225	-1.07207	HS3ST4	Homo sapiens heparan sulfate (glucosamine) 3-O-sulfotransferase 4 (HS3ST4), mRNA [NM_006040]	4.54123	4.33477	ENST00000331351	9951	NM_006040	heparan sulfate (glucosamine) 3-O-sulfotransferase 4	chr16:26147481-26147540	GO:0000139|GO:0016021|GO:0008467|GO:0030201	NM_006040	THC2474074	Hs.655275
A_33_P3318564	-1.07237		Q5T552_HUMAN (Q5T552) OTTHUMP00000016913, complete [THC2740889]	87.7892	83.7743					chr6:105602308-105602367			THC2740889
A_33_P3352683	-1.07264	REG1P	Homo sapiens regenerating islet-derived 1 pseudogene (REG1P), non-coding RNA [NR_002714]	4.87939	4.65507	ENST00000377435	5969	NR_002714	regenerating islet-derived 1 pseudogene	chr2:79363879-79363820		NR_002714	THC2619212	Hs.716255
A_33_P3266078	-1.0729	OR2AG1	Homo sapiens olfactory receptor, family 2, subfamily AG, member 1 (OR2AG1), mRNA [NM_001004489]	4.88284	4.65724	ENST00000307401	144125	NM_001004489	olfactory receptor, family 2, subfamily AG, member 1	chr11:6806742-6806801	GO:0005515|GO:0050911|GO:0004984|GO:0007186|GO:0005886|GO:0004930|GO:0016021	NM_001004489	THC2611956	Hs.553608
A_33_P3217258	-1.07372	ASZ1	Homo sapiens ankyrin repeat, SAM and basic leucine zipper domain containing 1 (ASZ1), transcript variant 1, mRNA [NM_130768]	4.53327	4.32052	ENST00000450714	136991	NM_130768	ankyrin repeat, SAM and basic leucine zipper domain containing 1	chr7:117003701-117003642	GO:0007165|GO:0005737|GO:0034587|GO:0071546|GO:0007275|GO:0031047|GO:0007283|GO:0004871|GO:0030154|GO:0043046|GO:0007140	NM_130768	THC2617225	Hs.352412
A_33_P3291484	-1.07424	ST8SIA4	Homo sapiens ST8 alpha-N-acetyl-neuraminide alpha-2,8-sialyltransferase 4 (ST8SIA4), transcript variant 1, mRNA [NM_005668]	4.39495	4.18665	ENST00000231461	7903	NM_005668	ST8 alpha-N-acetyl-neuraminide alpha-2,8-sialyltransferase 4	chr5:100143016-100142957	GO:0003828|GO:0030173|GO:0009311|GO:0000139|GO:0007411|GO:0006491|GO:0001574|GO:0006486|GO:0033691|GO:0006464|GO:0007399	NM_005668	THC2531659	Hs.308628
A_33_P3464025	-1.07597	LOC646241	PREDICTED: Homo sapiens uncharacterized LOC646241 (RP11-454P21.1), transcript variant X1, misc_RNA [XR_241747]	4.49734	4.27732		646241	XR_241747	uncharacterized LOC646241	chr5:17930396-17930455		XR_241747	THC2607883	Hs.407197
A_33_P3292279	-1.07613		Homo sapiens PRO2955 mRNA, complete cds. [AF119908]	4.49994	4.27913			AF119908		chr18:43564690-43564631			THC2736951	Hs.684533
A_33_P3244168	-1.07674		ZN713_HUMAN (Q8N859) Zinc finger protein 713, partial (7%) [THC2511436]	26.1324	24.8361					chr7:055954984-055955043			THC2511436
A_33_P3401169	-1.08164		T cell receptor beta variable 21/OR9-2 (pseudogene) [Source:HGNC Symbol;Acc:12199] [ENST00000331828]	31.2291	29.5456	ENST00000331828				chr9:33629473-33629532			THC2565247
A_23_P252817	-1.0831	SST	Homo sapiens somatostatin (SST), mRNA [NM_001048]	12.6141	11.918	ENST00000287641	6750	NM_001048	somatostatin	chr3:187386967-187386908	GO:0030334|GO:0008285|GO:0009408|GO:0007584|GO:0042493|GO:0007586|GO:0007267|GO:0007268|GO:0005576|GO:0048545|GO:0006972|GO:0005615|GO:0005179|GO:0007186|GO:0043025|GO:0043200|GO:0007166|GO:0008628	NM_001048	THC2655439	Hs.12409
A_33_P3301489	-1.08444	LOC646522	Homo sapiens uncharacterized LOC646522 (LOC646522), long non-coding RNA [NR_120444]	4.02567	3.79882	ENST00000526254	646522	NR_120444	uncharacterized LOC646522	chr11:133653716-133653657		NR_120444	THC2606492	Hs.560000
A_33_P3729436	-1.08664	SNAR-B1	602076178F1 NIH_MGC_62 Homo sapiens cDNA clone IMAGE:4243362 5', mRNA sequence [BF570972]	45.4693	42.8202		100170224	BF570972	small ILF3/NF90-associated RNA B1					Hs.446545
A_33_P3334718	-1.08969			11.4714	10.7728					chr1:068338942-068339001
A_24_P911362	-1.09005	TNXB	tenascin XB [Source:HGNC Symbol;Acc:11976] [ENST00000427181]	12.4982	11.7331	ENST00000427181	7148	U52700	tenascin XB	chr6:32082873-32082814	GO:0030036|GO:0005518|GO:0005578|GO:0005583|GO:0005615|GO:0031012|GO:0005622|GO:0016337|GO:0005178|GO:0007160|GO:0030199|GO:0032963|GO:0006631|GO:0006641|GO:0043506|GO:0043206|GO:0007155|GO:0008201|GO:0070062|GO:0048251		THC2737010	Hs.485104
A_33_P3396139	-1.09009	CTLA4	Homo sapiens cytotoxic T-lymphocyte-associated protein 4 (CTLA4), transcript variant 1, mRNA [NM_005214]	161.442	151.555	ENST00000302823	1493	NM_005214	cytotoxic T-lymphocyte-associated protein 4	chr2:204738564-204738623	GO:0050853|GO:0005515|GO:0048471|GO:0005794|GO:0043065|GO:0005886|GO:0031295|GO:0030889|GO:0006974|GO:0042130|GO:0006955|GO:0045334|GO:0050777|GO:0005887|GO:0045590|GO:0009897	NM_005214	THC2476969	Hs.247824
A_32_P410272	-1.09089		Homo sapiens cDNA clone IMAGE:6971743, partial cds. [BC066878]	4.82493	4.52609			BC066878		chr19:51262238-51262297			THC2499771	Hs.467163
A_23_P23048	-1.09256	S100A9	Homo sapiens S100 calcium binding protein A9 (S100A9), mRNA [NM_002965]	19.6514	18.4062	ENST00000368738	6280	NM_002965	S100 calcium binding protein A9	chr1:153330874-153333143	GO:0005515|GO:0008017|GO:0035662|GO:0050544|GO:0005886|GO:0030307|GO:0045471|GO:0050832|GO:0007267|GO:0005634|GO:0001816|GO:0005615|GO:0010043|GO:0005829|GO:0051092|GO:0006954|GO:0050786|GO:0032602|GO:0032496|GO:0004871|GO:0005856|GO:0042742|GO:0070062|GO:0016209|GO:0031532|GO:0002523|GO:0006919|GO:0045113|GO:0032119|GO:0005509|GO:0030593|GO:0006914|GO:2001244|GO:0005576|GO:0002544|GO:0007165|GO:…	NM_002965	THC2593706	Hs.112405
A_33_P3345350	-1.09352	DRGX	Homo sapiens dorsal root ganglia homeobox (DRGX), mRNA [NM_001276451]	35.9953	33.685	ENST00000434016	644168	NM_001276451	dorsal root ganglia homeobox	chr10:50574222-50574163	GO:0043565|GO:0006355|GO:0003700|GO:0007275|GO:0005634|GO:0006351	NM_001276451		Hs.534530
A_23_P252882	-1.09366	CSN3	Homo sapiens casein kappa (CSN3), mRNA [NM_005212]	21.0995	19.7426	ENST00000304954	1448	NM_005212	casein kappa	chr4:71115174-71117001	GO:0003674|GO:0007595|GO:0050821|GO:0005615	NM_005212	THC2477685	Hs.54415
A_23_P54612	-1.09818	DNAAF1	Homo sapiens dynein, axonemal, assembly factor 1 (DNAAF1), mRNA [NM_178452]	17.8257	16.6106	ENST00000563093	123872	NM_178452	dynein, axonemal, assembly factor 1	chr16:84205902-84205961	GO:0003356|GO:0036159|GO:0035469|GO:0005886|GO:0071910|GO:0030324|GO:0005930|GO:0003341|GO:0005634|GO:0070286|GO:0060287|GO:0001947|GO:0044458|GO:0000922|GO:0005737|GO:0045502|GO:0060972|GO:0060271|GO:0036158|GO:0071907	NM_178452	THC2486986	Hs.310164
A_32_P106933	-1.10008	BCAR4	Homo sapiens breast cancer anti-estrogen resistance 4 (non-protein coding) (BCAR4), transcript variant 1, long non-coding RNA [NR_024049]	14.369	13.3664	ENST00000573319	400500	NR_024049	breast cancer anti-estrogen resistance 4 (non-protein coding)	chr16:11913805-11913746		NR_024049	THC2603465	Hs.24611
A_24_P109887	-1.10071		Homo sapiens hypothetical LOC554207, mRNA (cDNA clone MGC:21504 IMAGE:3882600), complete cds. [BC031469]	20.259	18.8348	ENST00000320322		BC031469		chr14:21584670-21584729			THC2491136	Hs.375105
A_24_P161144	-1.10075	ZNF843	Homo sapiens zinc finger protein 843 (ZNF843), mRNA [NM_001136509]	118.874	110.513	ENST00000315678	283933	NM_001136509	zinc finger protein 843	chr16:31447051-31446992	GO:0003676|GO:0046872	NM_001136509	THC2483860	Hs.722243
A_33_P3409649	-1.10502	ADAMTS2	Homo sapiens ADAM metallopeptidase with thrombospondin type 1 motif, 2 (ADAMTS2), transcript variant 2, mRNA [NM_021599]	29.5334	27.3499	ENST00000274609	9509	NM_021599	ADAM metallopeptidase with thrombospondin type 1 motif, 2	chr5:178770981-178770922	GO:0030324|GO:0005578|GO:0005576|GO:0007283|GO:0016485|GO:0030198|GO:0030199|GO:0030574|GO:0006508|GO:0008270|GO:0043588|GO:0004222|GO:0008237	NM_021599	THC2535176	Hs.23871
A_33_P3288659	-1.11016	ACTL8	Homo sapiens actin-like 8 (ACTL8), mRNA [NM_030812]	17.504	16.135	ENST00000375406	81569	NM_030812	actin-like 8	chr1:18152913-18152972	GO:0005737|GO:0030855|GO:0005856	NM_030812	THC2475997	Hs.2149
A_24_P150580	-1.11213	RASL12	Homo sapiens RAS-like, family 12 (RASL12), mRNA [NM_016563]	12.922	11.8902	ENST00000220062	51285	NM_016563	RAS-like, family 12	chr15:65346294-65346235	GO:0006184|GO:0016020|GO:0007264|GO:0005525	NM_016563	THC2465093	Hs.27018
A_23_P80551	-1.11336	KRBOX1	Homo sapiens KRAB box domain containing 1 (KRBOX1), mRNA [NM_001205272]	22.5845	20.7582	ENST00000463888	100506243	NM_001205272	KRAB box domain containing 1	chr3:42984108-42984167	GO:0005622|GO:0006355|GO:0003676	NM_001205272	THC2616183	Hs.720172
A_33_P3358143	-1.11603	C10orf71	Homo sapiens chromosome 10 open reading frame 71 (C10orf71), mRNA [NM_001135196]	10.0282	9.19524	ENST00000374144	118461	NM_001135196	chromosome 10 open reading frame 71	chr10:50535002-50535061		NM_001135196	THC2479997	Hs.585480
A_33_P3237005	-1.11791	ZFAT-AS1	Homo sapiens ZFAT antisense RNA 1 (ZFAT-AS1), antisense RNA [NR_002438]	17.4093	15.9364		594840	NR_002438	ZFAT antisense RNA 1	chr8:135612860-135612919		NR_002438		Hs.626298
A_24_P49997	-1.1184	PFN3	Homo sapiens profilin 3 (PFN3), mRNA [NM_001029886]	9.0378	8.26952	ENST00000358571	345456	NM_001029886	profilin 3	chr5:176827232-176827173	GO:0005737|GO:0030036|GO:0005634|GO:0003779|GO:0005856|GO:0008289	NM_001029886	THC2740816	Hs.130196
A_33_P3244713	-1.12229			13.3595	12.1815					chr8:073115089-073115030
A_24_P58501	-1.12435	OR4F4	Homo sapiens olfactory receptor, family 4, subfamily F, member 4 (OR4F4), mRNA [NM_001004195]	20.6195	18.7668	ENST00000318050	26682	NM_001004195	olfactory receptor, family 4, subfamily F, member 4	chr15:102462933-102462874	GO:0050911|GO:0004984|GO:0007186|GO:0005886|GO:0004930|GO:0016021	NM_001004195	THC2604841	Hs.554420
A_24_P85619	-1.12728		Homo sapiens squamous cell carcinoma-related protein-1 mRNA, complete cds. [AF363068]	33.5703	30.4747			AF363068		chr20:46141044-46140985			THC2486959
A_33_P3420611	-1.12935	OR4D2	Homo sapiens olfactory receptor, family 4, subfamily D, member 2 (OR4D2), mRNA [NM_001004707]	18.6746	16.9214	ENST00000545221	124538	NM_001004707	olfactory receptor, family 4, subfamily D, member 2	chr17:56247875-56247934	GO:0050911|GO:0004984|GO:0007186|GO:0005886|GO:0004930|GO:0016021	NM_001004707	THC2488509	Hs.446879
A_33_P3239579	-1.13759	LINC01135	Homo sapiens long intergenic non-protein coding RNA 1135 (LINC01135), transcript variant 1, long non-coding RNA [NR_034014]	22.4133	20.1621	ENST00000419531	100131060	NR_034014	long intergenic non-protein coding RNA 1135	chr1:59364904-59364963		NR_034014	THC2629408	Hs.680604
A_32_P32905	-1.13827	MEAF6	Homo sapiens MYST/Esa1-associated factor 6 (MEAF6), transcript variant 1, mRNA [NM_022756]	16.2232	14.585		64769	NM_022756	MYST/Esa1-associated factor 6	chr1:37955906-37955847	GO:0005515|GO:0070776|GO:0005813|GO:0006355|GO:0005730|GO:0006325|GO:0005634|GO:0006351|GO:0043981|GO:0043983|GO:0005737|GO:0043982|GO:0043984|GO:0043968|GO:0035267|GO:0044154|GO:0005654	NM_022756	THC2652331	Hs.17118
A_23_P382682	-1.13987	NOXRED1	Homo sapiens NADP-dependent oxidoreductase domain containing 1 (NOXRED1), mRNA [NM_001113475]	18.5666	16.6684	ENST00000555603	122945	NM_001113475	NADP-dependent oxidoreductase domain containing 1	chr14:77889087-77880421	GO:0008150|GO:0003674|GO:0006561|GO:0005575|GO:0055114|GO:0004735	NM_001113475	THC2481522	Hs.97556
A_33_P3241369	-1.15573	UCN3	Homo sapiens urocortin 3 (UCN3), mRNA [NM_053049]	46.4091	41.0925	ENST00000380433	114131	NM_053049	urocortin 3	chr10:5415878-5415937	GO:0035902|GO:0051412|GO:0051431|GO:0007586|GO:0071456|GO:0005615|GO:0009749|GO:0045838|GO:0042594|GO:0005179|GO:0031669|GO:0043196|GO:0032024|GO:0043679|GO:0007189	NM_053049	THC2613700	Hs.511775
A_33_P3412418	-1.15675		Homo sapiens cDNA FLJ40480 fis, clone TESTI2043313. [AK097799]	28.9758	25.6336			AK097799		chr4:140100848-140100907			THC2624162	Hs.449227
A_33_P3408034	-1.16218			20.3394	17.9093					chr2:228734889-228734830
A_33_P3650353	-1.16464	SNORA33	wm38b12.x1 NCI_CGAP_Ut4 Homo sapiens cDNA clone IMAGE:2438207 3' similar to gb:X53505 40S RIBOSOMAL PROTEIN S12 (HUMAN);, mRNA sequence [AI887274]	98.0061	86.1149		594839	AI887274	small nucleolar RNA, H/ACA box 33	chr6:133138234-133138175				Hs.671378
A_33_P3281473	-1.16633	FAM83A-AS1	Homo sapiens FAM83A antisense RNA 1 (FAM83A-AS1), long non-coding RNA [NR_024479]	10.0346	8.80429		100131726	NR_024479	FAM83A antisense RNA 1	chr8:124213481-124213422		NR_024479	NP1072850	Hs.660862
A_33_P3363254	-1.16712			21.5342	18.8812					chr2:131449816-131449757
A_33_P3233956	-1.17133	MAMDC2-AS1	Homo sapiens MAMDC2 antisense RNA 1 (MAMDC2-AS1), long non-coding RNA [NR_040076]	38.0228	33.2184		100507244	NR_040076	MAMDC2 antisense RNA 1	chr9:72768143-72768084		NR_040076	THC2608550	Hs.556816
A_33_P3405429	-1.17134	VWA5B1	von Willebrand factor A domain containing 5B1 [Source:HGNC Symbol;Acc:26538] [ENST00000473325]	26.5504	23.1955	ENST00000473325	127731	AK125833	von Willebrand factor A domain containing 5B1	chr1:20665630-20665689	GO:0005576			Hs.205178
A_33_P3876192	-1.17254	IGLV1-44	AGENCOURT_8487616 NIH_MGC_113 Homo sapiens cDNA clone IMAGE:6300723 5', mRNA sequence [BQ708343]	29.9857	26.1698		28823	BQ708343	immunoglobulin lambda variable 1-44					Hs.655198
A_24_P50091	-1.17481	DNM1P46	Homo sapiens DNM1 pseudogene 46 (DNM1P46), non-coding RNA [NR_003260]	22.4319	19.5394	ENST00000561463	196968	NR_003260	DNM1 pseudogene 46	chr15:100341271-100341212	GO:0006184|GO:0005874|GO:0003924	NR_003260	THC2593283	Hs.567763
A_23_P88817	-1.17702	MLYCD	Homo sapiens malonyl-CoA decarboxylase (MLYCD), mRNA [NM_012213]	240.821	209.375	ENST00000569024	23417	NM_012213	malonyl-CoA decarboxylase	chr16:83948633-83948692	GO:0005782|GO:0050080|GO:0005102|GO:0046321|GO:0044281|GO:0006085|GO:2001294|GO:0010906|GO:0005739|GO:0005737|GO:0002931|GO:0005759|GO:0006633|GO:0044255|GO:0005777	NM_012213	THC2713666	Hs.644610
A_33_P3228637	-1.17771		Homo sapiens mRNA; cDNA DKFZp686L1548 (from clone DKFZp686L1548). [BX649129]	16.5558	14.3856	ENST00000595059		BX649129		chr19:58956811-58956870			THC2506000	Hs.639846
A_23_P207154	-1.17867	CSH2	Homo sapiens chorionic somatomammotropin hormone 2 (CSH2), transcript variant 2, mRNA [NM_022644]	17.7144	15.3798	ENST00000558516	1443	NM_022644	chorionic somatomammotropin hormone 2	chr17:61949669-61949610		NM_022644	THC2493072	Hs.654515
A_24_P256415	-1.17935	LOC100128288	Homo sapiens uncharacterized LOC100128288 (LOC100128288), long non-coding RNA [NR_024447]	121.073	105.056	ENST00000535173	100128288	NR_024447	uncharacterized LOC100128288	chr17:8262709-8262650		NR_024447	THC2478618	Hs.549913
A_33_P3442301	-1.18049	SMG1P3	602363146F1 NIH_MGC_90 Homo sapiens cDNA clone IMAGE:4471450 5', mRNA sequence [BG250912]	21.1404	18.3258		100271836	BG250912	SMG1 pseudogene 3					Hs.726692
A_33_P3245434	-1.18403		TBC1 domain family, member 3 [Source:HGNC Symbol;Acc:19031] [ENST00000519496]	15.7992	13.6549	ENST00000519496		AK122833		chr17:36345279-36345220			THC2504563
A_23_P396934	-1.18681	NWD2	Homo sapiens NACHT and WD repeat domain containing 2 (NWD2), mRNA [NM_001144990]	4.54797	3.92151	ENST00000309447	57495	NM_001144990	NACHT and WD repeat domain containing 2	chr4:37450834-37450893		NM_001144990	THC2635743	Hs.4280
A_33_P3345210	-1.18689	TLCD2	Homo sapiens TLC domain containing 2 (TLCD2), mRNA [NM_001164407]	170.743	147.214	ENST00000330676	727910	NM_001164407	TLC domain containing 2	chr17:1611129-1611070	GO:0016021	NM_001164407		Hs.531005
A_33_P3262281	-1.188	OR10G7	Homo sapiens olfactory receptor, family 10, subfamily G, member 7 (OR10G7), mRNA [NM_001004463]	14.22	12.2489	ENST00000330487	390265	NM_001004463	olfactory receptor, family 10, subfamily G, member 7	chr11:123908832-123908773	GO:0050911|GO:0004984|GO:0007186|GO:0005886|GO:0004930|GO:0016021	NM_001004463	THC2605124	Hs.553761
A_33_P3419108	-1.18866	PRY2	Homo sapiens PTPN13-like, Y-linked 2 (PRY2), mRNA [NM_001002758]	13.5698	11.6824	ENST00000338793	442862	NM_001002758	PTPN13-like, Y-linked 2	chrY:24228287-24228228		NM_001002758	NP526397	Hs.632847
A_23_P382506	-1.19059	OR1F2P	Homo sapiens olfactory receptor, family 1, subfamily F, member 2 (OR1F2P), non-coding RNA [NR_002169]	11.2886	9.7027		26184	NR_002169	olfactory receptor, family 1, subfamily F, member 2	chr16:3266381-3266440	GO:0050911|GO:0004984|GO:0007186|GO:0005886|GO:0004930|GO:0016021	NR_002169	THC2695259	Hs.651203
A_33_P3343526	-1.19362	OR5M9	Homo sapiens olfactory receptor, family 5, subfamily M, member 9 (OR5M9), mRNA [NM_001004743]	21.3229	18.2808	ENST00000279791	390162	NM_001004743	olfactory receptor, family 5, subfamily M, member 9	chr11:56230014-56229955	GO:0050911|GO:0004984|GO:0007186|GO:0005886|GO:0004930|GO:0016021	NM_001004743	THC2611948	Hs.553749
A_33_P3282230	-1.19504	IZUMO3	Homo sapiens IZUMO family member 3 (IZUMO3), mRNA [NM_001271706]	20.4635	17.5232	ENST00000604921	100129669		IZUMO family member 3	chr9:24543346-24543287	GO:0005886|GO:0016021|GO:0042803	NM_001271706	THC2772026	Hs.573530
A_23_P209288	-1.19951	CUL3	Homo sapiens cullin 3 (CUL3), transcript variant 1, mRNA [NM_003590]	23.9533	20.435	ENST00000344951	8452	NM_003590	cullin 3	chr2:225335155-225335096	GO:0005515|GO:0031208|GO:0005827|GO:0001831|GO:0004842|GO:0008284|GO:0006513|GO:0007369|GO:0016567|GO:0035024|GO:0043149|GO:0017145|GO:0005634|GO:0048208|GO:0000910|GO:0000082|GO:0008054|GO:0040016|GO:0007050|GO:0016055|GO:0031625|GO:0070062|GO:0000209|GO:0051322|GO:0032467|GO:0030332|GO:0097193|GO:0006888|GO:0000139|GO:0016477|GO:0007229|GO:0031463|GO:0043161|GO:0000090	NM_003590		Hs.372286
A_33_P3333107	-1.2041			178.011	151.287	ENST00000602862				chr16:85613722-85613663			THC2764040
A_33_P3232032	-1.20507		long intergenic non-protein coding RNA 596 [Source:HGNC Symbol;Acc:23167] [ENST00000559615]	34.2585	29.0918	ENST00000559615		BX161431		chr14:24391515-24391456			NP1201300
A_33_P3215043	-1.21221	HEPHL1	Homo sapiens hephaestin-like 1 (HEPHL1), mRNA [NM_001098672]	10.0551	8.48839		341208	NM_001098672	hephaestin-like 1	chr11:93847315-93847374	GO:0004322|GO:0005507|GO:0016021|GO:0006825|GO:0055114	NM_001098672		Hs.669645
A_33_P3737504	-1.21586	DAPK1	Homo sapiens death-associated protein kinase 1 (DAPK1), transcript variant 1, mRNA [NM_004938]	18.737	15.77	ENST00000489291	1612	NM_004938	death-associated protein kinase 1	chr9:90322215-90322274	GO:0005515|GO:0008625|GO:0017148|GO:0005516|GO:0043066|GO:0043065|GO:2000310|GO:0006915|GO:0042981|GO:0015629|GO:0097190|GO:0005524|GO:0042802|GO:0035556|GO:0005737|GO:0046777|GO:0004672|GO:0071346|GO:0004674|GO:0010506|GO:0006468|GO:0004683	NM_004938	THC2604717	Hs.380277
A_24_P179244	-1.21586	LOC100128979	Homo sapiens cDNA FLJ35275 fis, clone PROST2006282, weakly similar to TRANSLATION INITIATION FACTOR IF-2. [AK092594]	12.8208	10.7906		100128979	AK092594	uncharacterized LOC100128979	chr15:63338666-63338607				Hs.602995
A_24_P229638	-1.2177	C9orf117	Homo sapiens chromosome 9 open reading frame 117 (C9orf117), mRNA [NM_001012502]	18.223	15.3142	ENST00000496009	286207	NM_001012502	chromosome 9 open reading frame 117	chr9:130476181-130476240		NM_001012502	THC2550915	Hs.652519
A_33_P3269789	-1.21933		T cell receptor beta variable 5-7 (non-functional) [Source:HGNC Symbol;Acc:12224] [ENST00000390378]	15.7144	13.1885	ENST00000390378		AB306172		chr7:142111553-142111494			NP321528	Hs.534420
A_23_P38696	-1.21961	DSC1	Homo sapiens desmocollin 1 (DSC1), transcript variant Dsc1b, mRNA [NM_004948]	10.7698	9.03659	ENST00000257197	1823	NM_004948	desmocollin 1	chr18:28709537-28709478	GO:0030057|GO:0016020|GO:0005886|GO:0005509|GO:0005921|GO:0016021|GO:0007156|GO:0070062	NM_004948	THC2485794	Hs.567260
A_23_P210109	-1.22298	CYP26B1	Homo sapiens cytochrome P450, family 26, subfamily B, polypeptide 1 (CYP26B1), transcript variant 1, mRNA [NM_019885]	73.437	61.4483	ENST00000001146	56603	NM_019885	cytochrome P450, family 26, subfamily B, polypeptide 1	chr2:72357489-72357430	GO:0006805|GO:0005506|GO:0071300|GO:0001709|GO:0009954|GO:0044281|GO:0007283|GO:0030326|GO:0048384|GO:0010628|GO:0048387|GO:0006766|GO:0060349|GO:0034653|GO:0001972|GO:0005789|GO:0008401|GO:0043587|GO:2001037|GO:0055114|GO:0007140|GO:0020037	NM_019885	THC2671189	Hs.91546
A_24_P357847	-1.22383		immunoglobulin kappa variable 3-15 [Source:HGNC Symbol;Acc:5816] [ENST00000390252]	9.72236	8.12954	ENST00000390252		XM_006725443		chr2:89384737-89384678		XM_006725443	NP1170004	Hs.449609
A_33_P3226142	-1.22499		transmembrane protein 78 [Source:HGNC Symbol;Acc:32307] [ENST00000323223]	22.7296	18.9878	ENST00000323223		AK097487		chr1:229387104-229387163			THC2486442	Hs.638407
A_33_P3386562	-1.22853	AGBL4	Homo sapiens ATP/GTP binding protein-like 4 (AGBL4), mRNA [NM_032785]	4.88553	4.06951	ENST00000371838	84871	NM_032785	ATP/GTP binding protein-like 4	chr1:49511326-49511267	GO:0035610|GO:0015631|GO:0006508|GO:0008270|GO:0035609|GO:0005829|GO:0004181	NM_032785	THC2612967	Hs.679809
A_33_P3336657	-1.23095	PLEKHM3	Homo sapiens pleckstrin homology domain containing, family M, member 3 (PLEKHM3), mRNA [NM_001080475]	85.3555	70.9586	ENST00000427836	389072	NM_001080475	pleckstrin homology domain containing, family M, member 3	chr2:208693105-208693046	GO:0035556|GO:0046872	NM_001080475	THC2672132	Hs.159188
A_24_P286569	-1.2315	LANCL2	Homo sapiens LanC lantibiotic synthetase component C-like 2 (bacterial) (LANCL2), mRNA [NM_018697]	16.2196	13.4778	ENST00000254770	55915	NM_018697	LanC lantibiotic synthetase component C-like 2 (bacterial)	chr7:55500519-55500578	GO:0009789|GO:0005886|GO:0070273|GO:0005634|GO:0032266|GO:0003824|GO:0005525|GO:0005524|GO:0005829|GO:0005737|GO:0008152|GO:0030864|GO:0010314|GO:0045892	NM_018697	THC2466918	Hs.706612
A_23_P73012	-1.23235	C9orf3	Homo sapiens chromosome 9 open reading frame 3 (C9orf3), transcript variant 2, mRNA [NM_032823]	278.952	231.639	ENST00000463372	84909	NM_032823	chromosome 9 open reading frame 3	chr9:97849233-97849292	GO:0019370|GO:0005737|GO:0004177|GO:0006508|GO:0005730|GO:0008270|GO:0008237	NM_032823	NP1159556	Hs.434253
A_24_P415845	-1.23272	LIG4	Homo sapiens ligase IV, DNA, ATP-dependent (LIG4), transcript variant 1, mRNA [NM_002312]	61.4305	50.9957	ENST00000405925	3981	NM_002312	ligase IV, DNA, ATP-dependent	chr13:108860815-108860756	GO:0005515|GO:0000793|GO:0000012|GO:0051276|GO:0010165|GO:0005886|GO:0008283|GO:0016874|GO:0003909|GO:0005634|GO:0048146|GO:0051402|GO:0006303|GO:0046872|GO:0006302|GO:0006273|GO:0043524|GO:0005737|GO:0050769|GO:0016032|GO:0002328|GO:0006297|GO:0005958|GO:0035019|GO:0010332|GO:0071285|GO:0033077|GO:0033151|GO:0033152|GO:0033153|GO:0045190|GO:0005730|GO:0003910|GO:0007417|GO:0008022|GO:0005524|GO:…	NM_002312	THC2470715	Hs.166091
A_33_P3268089	-1.23903	OR51I2	Homo sapiens olfactory receptor, family 51, subfamily I, member 2 (OR51I2), mRNA [NM_001004754]	21.8275	18.0276	ENST00000341449	390064	NM_001004754	olfactory receptor, family 51, subfamily I, member 2	chr11:5475598-5475657	GO:0050911|GO:0007608|GO:0004984|GO:0007186|GO:0005886|GO:0004930|GO:0016021	NM_001004754	NP1461849	Hs.553733
A_23_P151778	-1.23912	CMA1	Homo sapiens chymase 1, mast cell (CMA1), mRNA [NM_001836]	10.1807	8.40778	ENST00000250378	1215	NM_001836	chymase 1, mast cell	chr14:24975737-24975678	GO:0042277|GO:0002003|GO:0004252|GO:0050727|GO:0005576|GO:0045766|GO:0050720|GO:0031012|GO:0022617|GO:0030198|GO:0006508|GO:0008236|GO:0030901|GO:0071333|GO:0030141|GO:0044267|GO:0006518	NM_001836	THC2480549	Hs.135626
A_33_P3380582	-1.24136	LOC641515	Homo sapiens alpha-1,3-mannosyl-glycoprotein 4-beta-N-acetylglucosaminyltransferase-like protein pseudogene (LOC641515), non-coding RNA [NR_038135]	31.4663	25.9396	ENST00000330493	641515	NR_038135	alpha-1,3-mannosyl-glycoprotein 4-beta-N-acetylglucosaminyltransferase-like protein pseudogene	chr1:202795380-202795439	GO:0016758|GO:0016020|GO:0005975	NR_038135		Hs.23459
A_23_P112327	-1.2454	OBP2A	Homo sapiens odorant binding protein 2A (OBP2A), transcript variant alpha, mRNA [NM_014582]	13.6918	11.2503	ENST00000340780	29991	NM_014582	odorant binding protein 2A	chr9:138440592-138440651	GO:0007608|GO:0007606|GO:0006810|GO:0005576|GO:0005549|GO:0005575|GO:0050896	NM_014582	NP174944	Hs.567489
A_33_P3332724	-1.2474	ALMS1	Homo sapiens Alstrom syndrome 1 (ALMS1), mRNA [NM_015120]	148.319	121.676	ENST00000377715	7840	NM_015120	Alstrom syndrome 1	chr2:73682362-73682421	GO:0005515|GO:0005929|GO:0003674|GO:0005813|GO:0005737|GO:0000922|GO:0005814|GO:0000086|GO:0016197|GO:0051492|GO:0000278|GO:0005829	NM_015120	THC2744555	Hs.184720
A_23_P155848	-1.24815	DKK2	Homo sapiens dickkopf WNT signaling pathway inhibitor 2 (DKK2), mRNA [NM_014421]	8.94111	7.3306	ENST00000285311	27123	NM_014421	dickkopf WNT signaling pathway inhibitor 2	chr4:107843709-107843650	GO:0090263|GO:0007275|GO:0016055|GO:0090090|GO:0005615	NM_014421	THC2473817	Hs.211869
A_33_P3364211	-1.24963		Homo sapiens cDNA FLJ44459 fis, clone UTERU2024656. [AK126423]	22.931	18.7784			AK126423		chr3:73674377-73674436				Hs.743998
A_23_P79496	-1.25117	STON1-GTF2A1L	Homo sapiens STON1-GTF2A1L readthrough (STON1-GTF2A1L), transcript variant 2, mRNA [NM_001198593]	10.087	8.25007	ENST00000394751	286749	NM_001198593	STON1-GTF2A1L readthrough	chr2:48896919-48896978		NM_001198593	THC2481226	Hs.732016
A_33_P3279984	-1.25284			22.9811	18.7712					chr2:046881379-046881320
A_23_P318039	-1.25286	RQCD1	Homo sapiens RCD1 required for cell differentiation1 homolog (S. pombe) (RQCD1), transcript variant 2, mRNA [NM_005444]	174.139	142.235	ENST00000509807	9125	NM_005444	RCD1 required for cell differentiation1 homolog (S. pombe)	chr2:219445439-219447728	GO:0005515|GO:2000327|GO:0010467|GO:0006355|GO:0016070|GO:0016071|GO:0019221|GO:0005634|GO:0031047|GO:0030014|GO:0006351|GO:0006417|GO:0005829|GO:0000932|GO:0007548|GO:0033147|GO:0000289|GO:0000288	NM_005444	THC2465039	Hs.148767
A_33_P3795649	-1.25324		endogenous retrovirus group 48, member 1 [Source:HGNC Symbol;Acc:17216] [ENST00000447535]	12.6355	10.3175	ENST00000447535		BC005107		chr21:44337055-44336996			THC2601276
A_23_P212568	-1.2547	TRAT1	Homo sapiens T cell receptor associated transmembrane adaptor 1 (TRAT1), mRNA [NM_016388]	12.9655	10.5747	ENST00000295756	50852	NM_016388	T cell receptor associated transmembrane adaptor 1	chr3:108572748-108572807	GO:0050852|GO:0048011|GO:0005886|GO:0048015|GO:0050862|GO:0050850|GO:0007165|GO:0006968|GO:0007173|GO:0005887|GO:0008543|GO:0042101|GO:0045087|GO:0001920|GO:0005068|GO:0038095|GO:0051051	NM_016388	NP174928	Hs.138701
A_23_P389141	-1.25693	SLFNL1	Homo sapiens schlafen-like 1 (SLFNL1), transcript variant 1, mRNA [NM_144990]	44.3117	36.0763	ENST00000359345	200172	NM_144990	schlafen-like 1	chr1:41481404-41481345	GO:0005524	NM_144990	THC2510077	Hs.194609
A_33_P3294504	-1.2572	FCRL1	Homo sapiens Fc receptor-like 1 (FCRL1), transcript variant 2, mRNA [NM_001159397]	26.5046	21.5741	ENST00000368175	115350	NM_001159397	Fc receptor-like 1	chr1:157768011-157767952	GO:0005886|GO:0016021	NM_001159397	THC2478058	Hs.656112
A_23_P38537	-1.25808	KRT16	Homo sapiens keratin 16 (KRT16), mRNA [NM_005557]	38.6302	31.4221	ENST00000301653	3868	NM_005557	keratin 16	chr17:39767364-39767216	GO:0005515|GO:0005882|GO:0030336|GO:0042633|GO:0008283|GO:0045104|GO:0007568|GO:0005634|GO:0008544|GO:0007010|GO:0005200|GO:0005856|GO:0070062	NM_005557	THC2507751	Hs.655160
A_23_P4443	-1.25998	TBX4	Homo sapiens T-box 4 (TBX4), mRNA [NM_018488]	14.1506	11.4928	ENST00000240335	9496	NM_018488	T-box 4	chr17:59561528-59561587	GO:0006355|GO:0003700|GO:0030324|GO:0048705|GO:0007275|GO:0005634|GO:0030326|GO:0001525|GO:0035108|GO:0003677|GO:0002009|GO:0006351	NM_018488	THC2480356	Hs.143907
A_33_P3344690	-1.26572	PTGER4P2-CDK2AP2P2	Homo sapiens PTGER4P2-CDK2AP2P2 readthrough transcribed pseudogene (PTGER4P2-CDK2AP2P2), non-coding RNA [NR_024496]	5.8786	4.75281		442421	NR_024496	PTGER4P2-CDK2AP2P2 readthrough transcribed pseudogene	chr9:66502832-66502891		NR_024496	THC2499900	Hs.745371
A_24_P377775	-1.26668	RGS3	Homo sapiens regulator of G-protein signaling 3 (RGS3), transcript variant 3, mRNA [NM_017790]	16.6459	13.4479	ENST00000460000	5998	NM_017790	regulator of G-protein signaling 3	chr9:116291501-116299091	GO:0043547|GO:0000188|GO:0005737|GO:0008277|GO:0005886|GO:0038032|GO:0005634|GO:0005829|GO:0005096	NM_017790	THC2588562	Hs.494875
A_33_P3346538	-1.26697			65.1839	52.6488					chr4:139483102-139483043
A_23_P319466	-1.26891	CYSLTR2	Homo sapiens cysteinyl leukotriene receptor 2 (CYSLTR2), mRNA [NM_020377]	11.422	9.2114	ENST00000282018	57105	NM_020377	cysteinyl leukotriene receptor 2	chr13:49282897-49282956	GO:0005515|GO:0006955|GO:0007186|GO:0005886|GO:0001631|GO:0070374|GO:0016021|GO:0005575|GO:0004974|GO:0010942|GO:0045766	NM_020377	THC2475743	Hs.253706
A_33_P3307465	-1.2735	LOC100130817	Homo sapiens cDNA FLJ41335 fis, clone BRAMY3000206. [AK123329]	10.4586	8.40403		100130817	AK123329	uncharacterized LOC100130817	chr16:57176768-57176709				Hs.676509
A_23_P45560	-1.27414	GPR143	Homo sapiens G protein-coupled receptor 143 (GPR143), mRNA [NM_000273]	58.5058	46.989	ENST00000380929	4935	NM_000273	G protein-coupled receptor 143	chrX:9693758-9693699	GO:0005515|GO:0033162|GO:0072544|GO:0072545|GO:0006726|GO:0035584|GO:0005886|GO:0032438|GO:0032400|GO:0005765|GO:0032402|GO:0005737|GO:0016324|GO:0007218|GO:0050848|GO:0042470|GO:0005794|GO:0004930|GO:0048015|GO:0035240|GO:0007165|GO:0016020|GO:0007186|GO:0016021|GO:0007601|GO:0035643	NM_000273	THC2593987	Hs.74124
A_23_P158257	-1.27485	DUX3	Homo sapiens double homeobox 3 (DUX3), mRNA [NM_012148]	4.60388	3.69555		26582	NM_012148	double homeobox 3		GO:0006355|GO:0000976|GO:0003700|GO:0005634	NM_012148	THC2484234	Hs.274469
A_32_P928190	-1.27518	LOC100130964	Homo sapiens ADAM metallopeptidase domain 3A-like (LOC100130964), long non-coding RNA [NR_046245]	19.0247	15.2673	ENST00000519537	100130964	NR_046245	ADAM metallopeptidase domain 3A-like	chr8:39437498-39437557		NR_046245	THC2655984	Hs.181129
A_33_P3342938	-1.27763	MEIS1	Meis homeobox 1 [Source:HGNC Symbol;Acc:7000] [ENST00000409622]	25.7201	20.6007	ENST00000409622	4211	AK098174	Meis homeobox 1	chr2:66667364-66667423	GO:0043565|GO:0005515|GO:0006355|GO:0003700|GO:0045638|GO:0007275|GO:0005634|GO:0006351		THC2554490	Hs.526754
A_33_P3245987	-1.27817		GB	27.6338	22.1241					chr20:045113671-045113730			NP336097
A_23_P30163	-1.28168	KLF3-AS1	Homo sapiens KLF3 antisense RNA 1 (KLF3-AS1), long non-coding RNA [NR_026804]	22.0119	17.5749		79667	NR_026804	KLF3 antisense RNA 1	chr4:38614426-38614367		NR_026804	THC2475624	Hs.29725
A_33_P3237393	-1.28415	ZNF140	Homo sapiens zinc finger protein 140 (ZNF140), mRNA [NM_003440]	21.9189	17.467		7699	NM_003440	zinc finger protein 140	chr12:133684178-133684237	GO:0006355|GO:0003700|GO:0005634|GO:0003677|GO:0046872|GO:0006351	NM_003440	THC2523208	Hs.181552
A_23_P167298	-1.28635	C4orf17	Homo sapiens chromosome 4 open reading frame 17 (C4orf17), mRNA [NM_032149]	17.9842	14.307	ENST00000477187	84103	NM_032149	chromosome 4 open reading frame 17	chr4:100463178-100463237		NM_032149	NP499845	Hs.97501
A_32_P159612	-1.28902	ASIC2	Homo sapiens acid-sensing (proton-gated) ion channel 2 (ASIC2), transcript variant MDEG2, mRNA [NM_183377]	41.7883	33.175	ENST00000225823	40	NM_183377	acid-sensing (proton-gated) ion channel 2	chr17:31340342-31340283	GO:0010468|GO:0005515|GO:0005886|GO:0007605|GO:0045202|GO:0007268|GO:0035418|GO:0003026|GO:0019229|GO:0034220|GO:0043197|GO:0042391|GO:0043025|GO:0001101|GO:0034765|GO:0035725|GO:0051965|GO:0022839|GO:0043066|GO:0005248|GO:0050915|GO:0007417|GO:0055085|GO:0015672|GO:0015280|GO:0030193|GO:0005887|GO:0007422|GO:0050974|GO:0007602	NM_183377	THC2473783	Hs.368417
A_33_P3606692	-1.28987	LINC00592	Homo sapiens long intergenic non-protein coding RNA 592 (LINC00592), long non-coding RNA [NR_027358]	31.5178	25.0049		283404		long intergenic non-protein coding RNA 592	chr12:52617537-52617596		NR_027358	THC2682304	Hs.662443
A_23_P93524	-1.29087	SAMD3	Homo sapiens sterile alpha motif domain containing 3 (SAMD3), transcript variant 1, mRNA [NM_001017373]	60.9545	48.3214	ENST00000437477	154075	NM_001017373	sterile alpha motif domain containing 3	chr6:130465840-130465781	GO:0005515	NM_001017373	THC2609653	Hs.440508
A_24_P383478	-1.29134	ESR1	Homo sapiens estrogen receptor 1 (ESR1), transcript variant 1, mRNA [NM_000125]	55.4829	43.9677	ENST00000404742	2099	NM_000125	estrogen receptor 1	chr6:152129048-152129107	GO:0005515|GO:0010467|GO:0043627|GO:0006367|GO:0003700|GO:0008013|GO:0060750|GO:0003707|GO:0042802|GO:0002064|GO:0005496|GO:0032355|GO:0043124|GO:0005794|GO:0000978|GO:0060687|GO:0001547|GO:0048386|GO:0051000|GO:0008270|GO:0005654|GO:0019899|GO:0008134|GO:0060065|GO:0005886|GO:0060068|GO:0007200|GO:0030284|GO:0005634|GO:0038052|GO:0048146|GO:0007204|GO:0043433|GO:0045429|GO:0034056|GO:0051091|GO:…	NM_000125	NP1456746	Hs.208124
A_33_P3307486	-1.30243	SYNRG	Homo sapiens synergin, gamma (SYNRG), transcript variant 7, mRNA [NM_001163547]	153.427	120.548	ENST00000394379	11276	NM_001163547	synergin, gamma	chr17:35945511-35945452	GO:0005737|GO:0005794|GO:0030121|GO:0005509|GO:0006886|GO:0006897	NM_001163547	THC2482261	Hs.594647
A_33_P3394213	-1.30721	GRIN3B	Homo sapiens glutamate receptor, ionotropic, N-methyl-D-aspartate 3B (GRIN3B), mRNA [NM_138690]	22.3131	17.4675	ENST00000234389	116444	NM_138690	glutamate receptor, ionotropic, N-methyl-D-aspartate 3B	chr19:1009648-1009707	GO:0005262|GO:0005261|GO:0030054|GO:0005234|GO:0017146|GO:0030594|GO:0051205|GO:0035249|GO:0030425|GO:0035235|GO:0034220|GO:0004972|GO:0045211|GO:0070588|GO:0051924|GO:0043025|GO:0016594|GO:0042165	NM_138690		Hs.660378
A_33_P3218980	-1.30743	ENTPD1	Homo sapiens ectonucleoside triphosphate diphosphohydrolase 1 (ENTPD1), transcript variant 1, mRNA [NM_001776]	13.4636	10.538	ENST00000371203	953	NM_001776	ectonucleoside triphosphate diphosphohydrolase 1	chr10:97636883-97636942	GO:0005515|GO:0017111|GO:0017110|GO:0005886|GO:0006200|GO:0005605|GO:0030168|GO:0005524|GO:0007186|GO:0005887|GO:0007596|GO:0009181|GO:0007155|GO:0070062	NM_001776	THC2491246	Hs.576612
A_24_P408704	-1.31206	DOCK2	Homo sapiens dedicator of cytokinesis 2 (DOCK2), mRNA [NM_004946]	20.5159	16.0012	ENST00000524185	1794	NM_004946	dedicator of cytokinesis 2	chr5:169506070-169506129	GO:0005515|GO:0030036|GO:0007264|GO:0046633|GO:0032855|GO:0005829|GO:0042608|GO:0050766|GO:0032314|GO:0006935|GO:0016032|GO:0005856|GO:0030675|GO:0030676|GO:0070062|GO:0001771|GO:0045059|GO:0012505|GO:0050690|GO:0044351|GO:0016020|GO:0001768|GO:0045060|GO:0002277|GO:0001766	NM_004946	NP852571	Hs.586174
A_33_P3424302	-1.3133	SPINT4	Homo sapiens serine peptidase inhibitor, Kunitz type 4 (SPINT4), mRNA [NM_178455]	16.3914	12.7722	ENST00000279058	391253	NM_178455	serine peptidase inhibitor, Kunitz type 4	chr20:44354276-44354335	GO:0010951|GO:0004867|GO:0005576	NM_178455	THC2484856	Hs.677891
A_24_P917686	-1.31525			19.3298	15.0395					chr6:096439584-096439643
A_23_P62173	-1.31835	TEX13A	Homo sapiens testis expressed 13A (TEX13A), transcript variant 1, mRNA [NM_031274]	16.6192	12.9002	ENST00000413579	56157	NM_031274	testis expressed 13A	chrX:104463814-104463755	GO:0008270	NM_031274	THC2482013	Hs.567543
A_33_P3577857	-1.31931		Homo sapiens cDNA clone IMAGE:30347757. [BC067882]	7.44242	5.77275	ENST00000526131		BC067882		chr11:57811650-57811591			THC2615594	Hs.652053
A_23_P68511	-1.32388	ANGPT4	Homo sapiens angiopoietin 4 (ANGPT4), mRNA [NM_015985]	17.352	13.4127	ENST00000546022	51378	NM_015985	angiopoietin 4	chr20:853722-853663	GO:0030971|GO:0043066|GO:0071456|GO:0050731|GO:0005576|GO:0001525|GO:0050900|GO:0005615|GO:0045766|GO:0010595|GO:0043536|GO:0007171|GO:0030297|GO:0007596|GO:0001935|GO:0016525|GO:0043537	NM_015985	THC2482235	Hs.278973
A_33_P3337609	-1.32477		GB	15.0576	11.6313					chr2:097726055-097726114			NP113779
A_33_P3309984	-1.32583	KHK	Homo sapiens ketohexokinase (fructokinase) (KHK), transcript variant a, mRNA [NM_000221]	294.108	227.004	ENST00000260599	3795	NM_000221	ketohexokinase (fructokinase)	chr2:27323555-27323614	GO:0005737|GO:0005975|GO:0046835|GO:0044281|GO:0004454|GO:0005524|GO:0006001|GO:0070062|GO:0005829	NM_000221		Hs.567297
A_33_P3358686	-1.32668		Q8IWC7_HUMAN (Q8IWC7) LRRC37A protein, partial (5%) [THC2657523]	16.1096	12.4261					chr17:041999971-041999912			THC2657523
A_33_P3397506	-1.32711			34.3229	26.4663					chr17:058178846-058178787
A_24_P926507	-1.33287	SLC14A1	Homo sapiens solute carrier family 14 (urea transporter), member 1 (Kidd blood group) (SLC14A1), transcript variant 4, mRNA [NM_001146037]	64.7377	49.7032	ENST00000321925	6563	NM_001146037	solute carrier family 14 (urea transporter), member 1 (Kidd blood group)	chr18:43331926-43331985	GO:0016323|GO:0005886|GO:0005887|GO:0005372|GO:0015265|GO:0015204|GO:0006833|GO:0071918|GO:0055085|GO:0015840	NM_001146037	THC2515572	Hs.101307
A_33_P3262799	-1.33395		zinc finger protein 280D [Source:HGNC Symbol;Acc:25953] [ENST00000396245]	29.7933	22.8556	ENST00000396245		AK000093		chr15:56947003-56946944			THC2480340	Hs.511477
A_33_P3247783	-1.3348			7.99967	6.13298					chr13:092833170-092833111
A_23_P53370	-1.33529	RND1	Homo sapiens Rho family GTPase 1 (RND1), mRNA [NM_014470]	23.9665	18.3672	ENST00000550607	27289	NM_014470	Rho family GTPase 1	chr12:49251845-49251786	GO:0005515|GO:0005886|GO:0007264|GO:0003924|GO:0005102|GO:0005525|GO:0005829|GO:0016322|GO:0006184|GO:0007162|GO:0005912|GO:0007411|GO:0007015|GO:0005856	NM_014470	THC2464503	Hs.124940
A_33_P3373384	-1.3432	TMEM231	Homo sapiens transmembrane protein 231 (TMEM231), transcript variant 1, mRNA [NM_001077416]	64.008	48.7651	ENST00000564318	79583	NM_001077416	transmembrane protein 231	chr16:75573561-75573502	GO:0042384|GO:0060170|GO:0035869|GO:0036038|GO:0016021|GO:0007224	NM_001077416	THC2475352	Hs.156784
A_33_P3346807	-1.34603	LOC100131581	Homo sapiens cDNA FLJ35225 fis, clone PROST2001116. [AK092544]	10.5038	7.98564		100131581	AK092544	uncharacterized LOC100131581	chr8:12435876-12435935			THC2478143	Hs.638992
A_33_P3258346	-1.34646	XAF1	Homo sapiens XIAP associated factor 1 (XAF1), transcript variant 1, mRNA [NM_017523]	24.2435	18.4254	ENST00000576724	54739	NM_017523	XIAP associated factor 1	chr17:6674143-6674202	GO:0005739|GO:0060337|GO:0031333|GO:0035456|GO:0019221|GO:0006915|GO:0008270|GO:0005634|GO:0005829	NM_017523	THC2513139	Hs.441975
A_23_P42565	-1.34839	HTR5A	Homo sapiens 5-hydroxytryptamine (serotonin) receptor 5A, G protein-coupled (HTR5A), mRNA [NM_024012]	8.33872	6.32848	ENST00000287907	3361	NM_024012	5-hydroxytryptamine (serotonin) receptor 5A, G protein-coupled	chr7:154877299-154877358	GO:0005791|GO:0005794|GO:0005886|GO:0007210|GO:0030425|GO:0021766|GO:0004993|GO:0007186|GO:0005887|GO:0007187|GO:0019933|GO:0043204|GO:0032355	NM_024012	THC2635307	Hs.744621
A_24_P41408	-1.35277	LOC100128374	Protein LOC100128374 [Source:UniProtKB/TrEMBL;Acc:E9PF64] [ENST00000480694]	36.5028	27.6132	ENST00000480694	100128374	XR_108730	uncharacterized LOC100128374	chr7:1888534-1888593		XR_108730	THC2485606	Hs.683855
A_23_P83098	-1.35403	ALDH1A1	Homo sapiens aldehyde dehydrogenase 1 family, member A1 (ALDH1A1), mRNA [NM_000689]	21.3289	16.1196	ENST00000297785	216	NM_000689	aldehyde dehydrogenase 1 family, member A1	chr9:75516195-75516136	GO:0006805|GO:0001758|GO:0006069|GO:0004029|GO:0006081|GO:0044281|GO:0005829|GO:0005099|GO:0005737|GO:0032320|GO:0042572|GO:0005497|GO:0070062	NM_000689	THC2507100	Hs.76392
A_33_P3244096	-1.35694	CASK	calcium/calmodulin-dependent serine protein kinase (MAGUK family) [Source:HGNC Symbol;Acc:1497] [ENST00000378154]	31.5721	23.8099	ENST00000378154	8573		calcium/calmodulin-dependent serine protein kinase (MAGUK family)	chrX:41418818-41418759	GO:0005515|GO:0010839|GO:0005516|GO:0060170|GO:0005886|GO:0090288|GO:0015629|GO:0090280|GO:0016363|GO:0005829|GO:0016323|GO:0005737|GO:0061045|GO:0005911|GO:0030198|GO:0045944|GO:0007155|GO:0005730|GO:0004385|GO:0005524|GO:0042043|GO:0005604|GO:0042734|GO:0070509|GO:0004674|GO:0005652|GO:0046939|GO:0006468|GO:0001953
A_33_P3312217	-1.35924			19.4632	14.6533					chr5:017528914-017528973
A_33_P3252534	-1.36324	HBZ	Homo sapiens hemoglobin, zeta (HBZ), mRNA [NM_005332]	5.06477	3.80193	ENST00000252951	3050	NM_005332	hemoglobin, zeta	chr16:202914-202973	GO:0005515|GO:0043249|GO:0019825|GO:0005833|GO:0005506|GO:0005344|GO:0000122|GO:0020037|GO:0015671	NM_005332	THC2474166	Hs.585357
A_33_P3379391	-1.36415	H2AFJ	Homo sapiens H2A histone family, member J (H2AFJ), transcript variant 1, mRNA [NM_177925]	29.5531	22.1695	ENST00000389078	55766	NM_177925	H2A histone family, member J	chr12:14928286-14928345	GO:0008150|GO:0003674|GO:0046982|GO:0006334|GO:0005634|GO:0000786|GO:0003677|GO:0070062	NM_177925	THC2621931	Hs.524280
A_33_P3590259	-1.36548	CXCL14	Homo sapiens chemokine (C-X-C motif) ligand 14 (CXCL14), mRNA [NM_004887]	49127	36817	ENST00000512158	9547	NM_004887	chemokine (C-X-C motif) ligand 14	chr5:134907553-134907494	GO:0008009|GO:0007165|GO:0048839|GO:0006955|GO:0005794|GO:0006935|GO:0060326|GO:0007267|GO:0005615	NM_004887	NP1164491	Hs.483444
A_33_P3281435	-1.3701		immunoglobulin kappa variable 1D-8 [Source:HGNC Symbol;Acc:5759] [ENST00000471857]	8.01421	5.98584	ENST00000471857		AF035035		chr2:90260191-90260248			THC2548990	Hs.574701
A_33_P3383205	-1.37863	OK/SW-CL.58	Homo sapiens mRNA for OK/SW-CL.58, complete cds. [AB064667]	17.1067	12.6979		100131766	AB064667	OK/SW-CL.58	chr13:30167007-30166948			THC2487439	Hs.683432
A_33_P3363725	-1.38281	OR52N5	Homo sapiens olfactory receptor, family 52, subfamily N, member 5 (OR52N5), mRNA [NM_001001922]	27.2464	20.1633	ENST00000317093	390075	NM_001001922	olfactory receptor, family 52, subfamily N, member 5	chr11:5798949-5798890	GO:0050911|GO:0004984|GO:0007186|GO:0005886|GO:0004930|GO:0016021	NM_001001922	NP1215060	Hs.690207
A_33_P3232532	-1.38288	EDEM3	Homo sapiens ER degradation enhancer, mannosidase alpha-like 3 (EDEM3), mRNA [NM_025191]	36.139	26.7428	ENST00000367512	80267	NM_025191	ER degradation enhancer, mannosidase alpha-like 3	chr1:184663261-184663202	GO:0006986|GO:0006457|GO:0005509|GO:0004571|GO:0005789|GO:0006516|GO:0005788|GO:0043161|GO:0044267|GO:0004569|GO:0043687|GO:0018279	NM_025191	THC2493079	Hs.523811
A_33_P3386203	-1.38817	OR2T10	Homo sapiens olfactory receptor, family 2, subfamily T, member 10 (OR2T10), mRNA [NM_001004693]	4.8747	3.59351	ENST00000330500	127069	NM_001004693	olfactory receptor, family 2, subfamily T, member 10	chr1:248756220-248756161	GO:0050911|GO:0004984|GO:0007186|GO:0005886|GO:0004930|GO:0016021	NM_001004693	NP1461871	Hs.553585
A_33_P3396766	-1.38942		Homo sapiens cDNA clone IMAGE:5933551, partial cds. [BC068076]	24.1489	17.786			BC068076		chr7:128507975-128507916			THC2503188	Hs.737300
A_33_P3308744	-1.39684	LAMA4	Homo sapiens laminin, alpha 4 (LAMA4), transcript variant 1, mRNA [NM_001105206]	289.838	212.336	ENST00000424408	3910	NM_001105206	laminin, alpha 4	chr6:112506499-112506440	GO:0030334|GO:0001568|GO:0005102|GO:0005605|GO:0005606|GO:0005576|GO:0030155|GO:0005604|GO:0031012|GO:0045995|GO:0050873|GO:0030198|GO:0007155|GO:0070062|GO:0005201	NM_001105206	THC2673696	Hs.654572
A_23_P92196	-1.39894	RETNLB	Homo sapiens resistin like beta (RETNLB), mRNA [NM_032579]	94.4715	69.1059	ENST00000295755	84666	NM_032579	resistin like beta	chr3:108475936-108475407	GO:0003674|GO:0005179|GO:0008283|GO:0005576|GO:0005575	NM_032579	THC2479326	Hs.307047
A_33_P3412349	-1.40201	ZNF268	Homo sapiens zinc finger protein 268 (ZNF268), transcript variant 3, mRNA [NM_152943]	51.1718	37.3503	ENST00000228289	10795	NM_152943	zinc finger protein 268	chr12:133779282-133779341	GO:0005515|GO:0046022|GO:0043497|GO:0071157|GO:0008284|GO:0045732|GO:0008285|GO:0003700|GO:0045597|GO:0005634|GO:0030154|GO:0046872|GO:0005737|GO:0045944|GO:0071356|GO:0006355|GO:0043066|GO:0090073|GO:0030335|GO:0043065|GO:0000122|GO:0003677|GO:0006351|GO:0007346|GO:0008588|GO:0001934	NM_152943	NP1150991	Hs.124047
A_33_P3384502	-1.40587	LINC01310	Homo sapiens long intergenic non-protein coding RNA 1310 (LINC01310), long non-coding RNA [NR_038944]	28.4602	20.7161	ENST00000380981	100128946	NR_038944	long intergenic non-protein coding RNA 1310	chr22:49290848-49290907		NR_038944	THC2485801	Hs.535676
A_33_P3366321	-1.40853			29.7865	21.6405					chr16:072534469-072534410
A_33_P3412320	-1.40954	LOC100128164	Homo sapiens four and a half LIM domains 1 pseudogene (LOC100128164), transcript variant 2, non-coding RNA [NR_024409]	17.3415	12.59		100128164	NR_024409	four and a half LIM domains 1 pseudogene	chr3:169672077-169672018		NR_024409	THC2592391	Hs.633070
A_24_P257336	-1.41066	POPDC2	Homo sapiens popeye domain containing 2 (POPDC2), mRNA [NM_022135]	5.19224	3.76657	ENST00000463323	64091	NM_022135	popeye domain containing 2	chr3:119367412-119367353	GO:0008150|GO:0003674|GO:0016021	NM_022135	THC2654060	Hs.656031
A_33_P3382331	-1.41208	HSPA6	Homo sapiens heat shock 70kDa protein 6 (HSP70B') (HSPA6), mRNA [NM_002155]	24.055	17.4325	ENST00000309758	3310	NM_002155	heat shock 70kDa protein 6 (HSP70B')	chr1:161495332-161495391	GO:0006986|GO:0006200|GO:0042623|GO:0005814|GO:0072562|GO:0005524|GO:0005829|GO:0034605|GO:0042026|GO:0005737|GO:0008180|GO:0031072|GO:0051082|GO:0019899|GO:0070370|GO:0070062	NM_002155	THC2462924	Hs.654614
A_23_P84230	-1.41545	OTP	Homo sapiens orthopedia homeobox (OTP), mRNA [NM_032109]	23.5294	17.011	ENST00000306422	23440	NM_032109	orthopedia homeobox	chr5:76924844-76924785	GO:0021985|GO:0006355|GO:0000976|GO:0003700|GO:0021879|GO:0021979|GO:0002052|GO:0005634|GO:0006351	NM_032109	THC2477504	Hs.202247
A_33_P3214520	-1.41806	ZNF883	Homo sapiens zinc finger protein 883 (ZNF883), mRNA [NM_001101338]	22.6702	16.3598		169834	NM_001101338	zinc finger protein 883	chr9:115759459-115759400	GO:0006355|GO:0005634|GO:0003677|GO:0046872|GO:0006351	NM_001101338	THC2770634	Hs.192877
A_33_P3328450	-1.42522	HMX1	Homo sapiens H6 family homeobox 1 (HMX1), mRNA [NM_018942]	37.9083	27.2187	ENST00000400677	3166	NM_018942	H6 family homeobox 1	chr4:8869066-8869007	GO:0043565|GO:0003700|GO:0007275|GO:0005634|GO:0045892|GO:0003677|GO:0006351	NM_018942	THC2476064	Hs.104134
A_33_P3259725	-1.42705	MED12L	mediator complex subunit 12-like [Source:HGNC Symbol;Acc:16050] [ENST00000309237]	17.7002	12.6927	ENST00000309237	116931	XM_006713487	mediator complex subunit 12-like	chr3:150910377-150910436	GO:0001104|GO:0008013|GO:0006366|GO:0006357|GO:0016592|GO:0008134	XM_006713487	NP397523	Hs.744234
A_33_P3218301	-1.42814	GPAT2	PREDICTED: Homo sapiens glycerol-3-phosphate acyltransferase 2, mitochondrial (GPAT2), transcript variant X14, mRNA [XM_006712308]	20.6556	14.8007		150763	XM_006712308	glycerol-3-phosphate acyltransferase 2, mitochondrial	chr2:96688585-96688526	GO:0005739|GO:0019432|GO:0016024|GO:0005741|GO:0004366|GO:0044281|GO:0016021|GO:0006644|GO:0006072|GO:0006654|GO:0046474	XM_006712308	THC2497339	Hs.737451
A_33_P3217819	-1.43095	CCNE2	Homo sapiens cyclin E2 (CCNE2), mRNA [NM_057749]	77.4651	55.3983	ENST00000308108	9134	NM_057749	cyclin E2	chr8:95894420-95894361	GO:0005515|GO:0000082|GO:0019901|GO:0006270|GO:0000075|GO:0016538|GO:0005654|GO:0000079|GO:0000278|GO:0051301|GO:0005829	NM_057749	NP425438	Hs.521693
A_24_P235338	-1.43513	TRPA1	Homo sapiens transient receptor potential cation channel, subfamily A, member 1 (TRPA1), mRNA [NM_007332]	19.4781	13.8889	ENST00000262209	8989	NM_007332	transient receptor potential cation channel, subfamily A, member 1	chr8:72933685-72933626	GO:0042542|GO:0005262|GO:0005886|GO:0042493|GO:0009409|GO:0032421|GO:0055085|GO:0034220|GO:0005887|GO:0070588|GO:0050968|GO:0050955|GO:0048265|GO:0050966|GO:0006811|GO:0015267	NM_007332	THC2479600	Hs.716816
A_23_P358394	-1.4379	FAM65B	Homo sapiens family with sequence similarity 65, member B (FAM65B), transcript variant 2, mRNA [NM_015864]	24.191	17.2163	ENST00000378023	9750	NM_015864	family with sequence similarity 65, member B	chr6:24843154-24843095	GO:0005739|GO:0007517|GO:0030175|GO:0005856|GO:0030154	NM_015864	THC2473399	Hs.559459
A_33_P3233620	-1.44094		Homo sapiens mRNA; cDNA DKFZp313A047 (from clone DKFZp313A047) [CR749405]	21.243	15.0864			CR749405		chr11:117896151-117896092			NP1276498	Hs.640475
A_33_P3288924	-1.44374		Homo sapiens cDNA FLJ25612 fis, clone STM01228. [AK098478]	100.574	71.2872			AK098478		chr9:130318385-130318326			NP498580
A_33_P3209055	-1.4444			17.5243	12.4156					chr10:094833164-094833223
A_33_P3369016	-1.44597	LOC101060085	PREDICTED: Homo sapiens uncharacterized LOC101060085 (LOC101060085), mRNA [XM_003960901]	25.0254	17.7107		101060085	XM_003960901	uncharacterized LOC101060085	chr1:16849827-16849768		XM_003960901
A_33_P3290707	-1.458	MME	Homo sapiens membrane metallo-endopeptidase (MME), transcript variant 2b, mRNA [NM_007289]	53.1462	37.3019	ENST00000473730	4311	NM_007289	membrane metallo-endopeptidase	chr3:154802056-154802115	GO:0005515|GO:0030424|GO:0005886|GO:0002003|GO:0045202|GO:0030425|GO:0005737|GO:0006508|GO:0070062|GO:0042277|GO:0044306|GO:0001822|GO:0071492|GO:0071493|GO:0046449|GO:0019233|GO:0050435|GO:0008021|GO:0005903|GO:0004175|GO:0005887|GO:0071345|GO:0008270|GO:0016021|GO:0090399|GO:0004222|GO:0044267|GO:0006518	NM_007289	THC2634672	Hs.307734
A_23_P9565	-1.45834	RAB33B	Homo sapiens RAB33B, member RAS oncogene family (RAB33B), mRNA [NM_031296]	26.0044	18.2475	ENST00000305626	83452	NM_031296	RAB33B, member RAS oncogene family	chr4:140396778-140396837	GO:0005794|GO:0000139|GO:0007264|GO:0005796|GO:2000156|GO:2000785|GO:0006914|GO:0015031|GO:0005525|GO:0070062	NM_031296	THC2501558	Hs.591679
A_33_P3297580	-1.46129	CACNA1C	Homo sapiens calcium channel, voltage-dependent, L type, alpha 1C subunit (CACNA1C), transcript variant 1, mRNA [NM_199460]	22.2657	15.5925	ENST00000347598	775	NM_199460	calcium channel, voltage-dependent, L type, alpha 1C subunit	chr12:2800077-2800136	GO:0005515|GO:0035585|GO:0005516|GO:0030018|GO:0060402|GO:0086010|GO:0005886|GO:0007268|GO:0044281|GO:0007204|GO:0046872|GO:0019229|GO:0005737|GO:0043198|GO:0007411|GO:0017156|GO:0043025|GO:0007628|GO:0030252|GO:0034765|GO:0046620|GO:0005245|GO:0008331|GO:0010881|GO:0014069|GO:0042593|GO:0086064|GO:0005891|GO:0060083|GO:0070509|GO:0006112|GO:0002095|GO:0050796|GO:0051393|GO:0008542|GO:0008217|GO:…	NM_199460	NP113775	Hs.118262
A_33_P3236724	-1.46421	PROKR1	Homo sapiens prokineticin receptor 1 (PROKR1), mRNA [NM_138964]	15.5725	10.8835	ENST00000303786	10887	NM_138964	prokineticin receptor 1	chr2:68882649-68882708	GO:0043066|GO:0004983|GO:0005886|GO:0007218|GO:0016021	NM_138964	THC2493295	Hs.683430
A_33_P3215605	-1.47209		zw68g07.r1 Soares_testis_NHT Homo sapiens cDNA clone IMAGE:781404 5', mRNA sequence [AA430309]	19.2026	13.3488			AA430309		chr9:132403467-132403526			THC2668114	Hs.693955
A_33_P3251193	-1.47692	PLCB1	phospholipase C, beta 1 (phosphoinositide-specific) [Source:HGNC Symbol;Acc:15917] [ENST00000439627]	15.4551	10.7086	ENST00000439627	23236	XM_005260681	phospholipase C, beta 1 (phosphoinositide-specific)	chr20:8731472-8731531	GO:0005516|GO:0000790|GO:0021987|GO:1900087|GO:0043647|GO:0046330|GO:0007268|GO:2000438|GO:0005634|GO:0032735|GO:0044281|GO:0042803|GO:0005829|GO:0035556|GO:0005737|GO:0000086|GO:0040019|GO:0035723|GO:0045444|GO:0007613|GO:0004871|GO:2000560|GO:0070498|GO:0005521|GO:0070062|GO:0035722|GO:0031965|GO:0080154|GO:0046488|GO:0005509|GO:0005546|GO:0007215|GO:0007213|GO:2000344|GO:0043547|GO:0016042|GO:…	XM_005260681
A_33_P3310039	-1.47769	TVP23A	Homo sapiens trans-golgi network vesicle protein 23 homolog A (S. cerevisiae) (TVP23A), mRNA [NM_001079512]	9.04486	6.26374	ENST00000573360	780776	NM_001079512	trans-golgi network vesicle protein 23 homolog A (S. cerevisiae)	chr16:10860648-10860589	GO:0016021	NM_001079512	THC2498619	Hs.371576
A_33_P3237364	-1.48347		Q66KU4_XENLA (Q66KU4) MGC85430 protein, partial (53%) [THC2701256]	39.2393	27.068					chr3:041997231-041997290			THC2701256
A_33_P3215834	-1.48357	SORCS2	Homo sapiens sortilin-related VPS10 domain containing receptor 2 (SORCS2), mRNA [NM_020777]	22.238	15.3392	ENST00000329016	57537	NM_020777	sortilin-related VPS10 domain containing receptor 2	chr4:7738826-7738885	GO:0016020|GO:0007218|GO:0016021|GO:0008188	NM_020777	THC2601290	Hs.479099
A_33_P3230389	-1.48591	OR52N2	Homo sapiens olfactory receptor, family 52, subfamily N, member 2 (OR52N2), mRNA [NM_001005174]	13.0299	8.97355	ENST00000317037	390077	NM_001005174	olfactory receptor, family 52, subfamily N, member 2	chr11:5842461-5842520	GO:0050911|GO:0004984|GO:0007186|GO:0005886|GO:0004930|GO:0016021	NM_001005174	THC2747218	Hs.553737
A_23_P412476	-1.49091	GREB1	Homo sapiens growth regulation by estrogen in breast cancer 1 (GREB1), transcript variant c, mRNA [NM_148903]	5.56254	3.818	ENST00000263834	9687	NM_148903	growth regulation by estrogen in breast cancer 1	chr2:11725943-11726002	GO:0016021	NM_148903	THC2489851	Hs.467733
A_33_P3373970	-1.49381			5.81908	3.98633
A_24_P403459	-1.49978	IFNA4	Homo sapiens interferon, alpha 4 (IFNA4), mRNA [NM_021068]	65.039	44.3774	ENST00000421715	3441	NM_021068	interferon, alpha 4	chr9:21187070-21187011	GO:0005132|GO:0019221|GO:0005576|GO:0033141|GO:0045343|GO:0009615|GO:0005125|GO:0005615|GO:0002250|GO:0051607|GO:0060337|GO:0060338|GO:0042100|GO:0007596|GO:0045087|GO:0006959|GO:0030183|GO:0043330|GO:0002286|GO:0002323	NM_021068	NP093763	Hs.1510
A_23_P144549	-1.50829	IBSP	Homo sapiens integrin-binding sialoprotein (IBSP), mRNA [NM_004967]	12.1556	8.24719	ENST00000226284	3381	NM_004967	integrin-binding sialoprotein	chr4:88731881-88732537	GO:0003674|GO:0071363|GO:0016020|GO:0030198|GO:0031988|GO:0005576|GO:0007155|GO:0031214|GO:0005615|GO:0001649	NM_004967	THC2481285	Hs.518726
A_33_P3212700	-1.51827			50.8589	34.2794					chr19:058153052-058152993
A_23_P2083	-1.5187	ASCL3	Homo sapiens achaete-scute family bHLH transcription factor 3 (ASCL3), mRNA [NM_020646]	21.6967	14.6196	ENST00000531618	56676	NM_020646	achaete-scute family bHLH transcription factor 3	chr11:8959259-8959200	GO:0005667|GO:0006357|GO:0046983|GO:0005634|GO:0003677|GO:0006351	NM_020646	THC2484905	Hs.501852
A_33_P3397613	-1.51967		Q53FK6_HUMAN (Q53FK6) Thrombospondin 3 variant (Fragment), partial (4%) [THC2525119]	12.1998	8.21521					chr1:155166684-155166743			THC2525119
A_33_P3384695	-1.51991	NCALD	Homo sapiens mRNA for Neurocalcin delta variant protein. [AB209015]	24.786	16.688		83988	AB209015	neurocalcin delta	chr8:102704768-102704709	GO:0019722|GO:0043014|GO:0005509|GO:0007268|GO:0003779|GO:0005829|GO:0003073|GO:0005622|GO:0015631|GO:0030276|GO:0030130|GO:0016192|GO:0070062		NP1473679
A_23_P39356	-1.52357	FFAR1	Homo sapiens free fatty acid receptor 1 (FFAR1), mRNA [NM_005303]	29.8567	20.0537	ENST00000246553	2864	NM_005303	free fatty acid receptor 1	chr19:35843279-35843338	GO:0005085|GO:0006112|GO:0050796|GO:0007186|GO:0005886|GO:0005887|GO:0004930|GO:0044281|GO:0042593|GO:0030073|GO:0043087|GO:0008289	NM_005303	THC2603631	Hs.248127
A_33_P3225418	-1.52584	HCG9	Homo sapiens HLA complex group 9 (non-protein coding) (HCG9), long non-coding RNA [NR_028032]	13.096	8.78305	ENST00000376800	10255	NR_028032	HLA complex group 9 (non-protein coding)	chr6:29943221-29943280		NR_028032	THC2482406	Hs.656251
A_33_P3338853	-1.5262	HTATSF1P2	Homo sapiens HIV-1 Tat specific factor 1 pseudogene 2 (HTATSF1P2), non-coding RNA [NR_033884]	20.8479	13.9787		401233	NR_033884	HIV-1 Tat specific factor 1 pseudogene 2	chr6:3023442-3023383		NR_033884	THC2644716	Hs.745279
A_23_P377860	-1.52735	C21orf128	Homo sapiens chromosome 21 open reading frame 128 (C21orf128), long non-coding RNA [NR_027243]	5.48908	3.6777		150147	NR_027243	chromosome 21 open reading frame 128	chr21:43522650-43522591		NR_027243	THC2482359	Hs.558646
A_23_P303101	-1.53524	PCDHGC4	Homo sapiens protocadherin gamma subfamily C, 4 (PCDHGC4), transcript variant 2, mRNA [NM_032406]	16.1996	10.798		56098	NM_032406	protocadherin gamma subfamily C, 4	chr5:140867286-140867345	GO:0005886|GO:0005509|GO:0016021|GO:0007156	NM_032406	THC2689786	Hs.368160
A_33_P3414561	-1.53615			21.6879	14.4477					chr15:057138683-057138742
A_33_P3273580	-1.53792		Homo sapiens clone pp6750 unknown mRNA. [AF289570]	41.7672	27.7917			AF289570		chr2:233509133-233509192			THC2488513	Hs.684475
A_33_P3889179	-1.54197	LINC00698	Homo sapiens long intergenic non-protein coding RNA 698 (LINC00698), long non-coding RNA [NR_027104]	40.5295	26.8975	ENST00000468072	285401	NR_027104	long intergenic non-protein coding RNA 698	chr3:63110678-63110737		NR_027104	THC2612137	Hs.211125
A_23_P85218	-1.54249	SOX3	Homo sapiens SRY (sex determining region Y)-box 3 (SOX3), mRNA [NM_005634]	9.77634	6.48589	ENST00000370536	6658	NM_005634	SRY (sex determining region Y)-box 3	chrX:139585306-139585248	GO:0001106|GO:0021983|GO:0048515|GO:0005634|GO:0000122|GO:0007417|GO:0021854|GO:0000979|GO:0003677|GO:0006351|GO:0007530|GO:0007423|GO:0060009|GO:0045665|GO:0060324|GO:0009887	NM_005634	THC2609937	Hs.157429
A_33_P3210663	-1.54264	SNAP91	Homo sapiens synaptosomal-associated protein, 91kDa (SNAP91), transcript variant 5, mRNA [NM_001242794]	23.7615	15.7625	ENST00000522248	9892	NM_001242794	synaptosomal-associated protein, 91kDa	chr6:84368778-84368719	GO:0005515|GO:0005545|GO:0005905|GO:0019901|GO:0005886|GO:0030276|GO:0015031|GO:0048268|GO:0030118	NM_001242794	THC2476673	Hs.368046
A_33_P3278571	-1.55334	MAGIX	MAGI family member, X-linked [Source:HGNC Symbol;Acc:30006] [ENST00000376339]	8.02756	5.28849	ENST00000376339	79917	XM_005278064	MAGI family member, X-linked	chrX:49021171-49021230		XM_005278064	THC2783279	Hs.193170
A_33_P3277367	-1.55692			18.0819	11.8848					chr2:038349152-038349211
A_33_P3215317	-1.55698	PRKACB	protein kinase, cAMP-dependent, catalytic, beta [Source:HGNC Symbol;Acc:9381] [ENST00000370684]	15.1666	9.96825	ENST00000370684	5567	XM_005271023	protein kinase, cAMP-dependent, catalytic, beta	chr1:84630045-84630104	GO:0005515|GO:0048471|GO:0005886|GO:0006094|GO:0007268|GO:0044281|GO:0007202|GO:0005829|GO:0035556|GO:0007173|GO:0071377|GO:0051447|GO:0006006|GO:0006833|GO:0019433|GO:0034199|GO:0031625|GO:0070062|GO:0048011|GO:0005952|GO:0005813|GO:0000287|GO:0005975|GO:0055085|GO:0005524|GO:0007165|GO:0006112|GO:0050796|GO:0007596|GO:0008543|GO:0045087|GO:0005654|GO:0006468|GO:0007188|GO:0004691	XM_005271023	THC2519285	Hs.487325
A_23_P62647	-1.55702	SLAMF1	Homo sapiens signaling lymphocytic activation molecule family member 1 (SLAMF1), transcript variant 1, mRNA [NM_003037]	41.2169	27.0893	ENST00000235739	6504	NM_003037	signaling lymphocytic activation molecule family member 1	chr1:160580059-160580000	GO:0005515|GO:0007165|GO:0046649|GO:0008284|GO:0016032|GO:0016021|GO:0003823|GO:0009897|GO:0070062|GO:0004888	NM_003037	THC2478679	Hs.523660
A_32_P516067	-1.55853	C10orf111	Homo sapiens chromosome 10 open reading frame 111 (C10orf111), mRNA [NM_153244]	16.5819	10.8877	ENST00000378207	221060	NM_153244	chromosome 10 open reading frame 111	chr10:15137875-15137816	GO:0016021	NM_153244	THC2483946	Hs.567777
A_33_P3209391	-1.56076	LOC729681	Homo sapiens cDNA FLJ38693 fis, clone KIDNE2001802. [AK096012]	21.7663	14.2713		729681	AK096012	uncharacterized LOC729681	chr6:166513049-166513108			THC2517748	Hs.520550
A_24_P120251	-1.56395	TM4SF18	Homo sapiens transmembrane 4 L six family member 18 (TM4SF18), transcript variant 1, mRNA [NM_138786]	5.26258	3.44342	ENST00000470080	116441	NM_138786	transmembrane 4 L six family member 18	chr3:149040112-149040053	GO:0016021	NM_138786	THC2470810	Hs.22026
A_33_P3342752	-1.5681	CAPN8	calpain 8 [Source:HGNC Symbol;Acc:1485] [ENST00000366873]	30.2545	19.7439	ENST00000366873	388743		calpain 8	chr1:223805100-223805041	GO:0005737|GO:0005794|GO:0004198|GO:0005509|GO:0006508		THC2675303
A_33_P3289661	-1.57227	OCR1	Homo sapiens ovarian cancer-related protein 1 (OCR1) mRNA, complete cds. [AF314543]	20.3532	13.247		100128298	AF314543	ovarian cancer-related protein 1	chr1:202499531-202499590			NP313698	Hs.679412
A_23_P320021	-1.5757	TULP1	Homo sapiens tubby like protein 1 (TULP1), transcript variant 1, mRNA [NM_003322]	20.4659	13.2914	ENST00000229771	7287	NM_003322	tubby like protein 1	chr6:35465912-35465853	GO:0005515|GO:0006909|GO:0030054|GO:0060041|GO:0005886|GO:0045202|GO:0005546|GO:0005576|GO:0042995|GO:0045494|GO:0008020|GO:0016358|GO:0001917|GO:0050766|GO:0005737|GO:0051015|GO:0050908|GO:0001895|GO:0007602|GO:0042462|GO:0007601|GO:0001750	NM_003322	THC2483469	Hs.485208
A_33_P3748769	-1.58056	LOC388406	PREDICTED: Homo sapiens uncharacterized LOC388406 (LOC388406), ncRNA [XR_243737]	9.47412	6.13397		388406	XR_243737	uncharacterized LOC388406	chr17:58663883-58663942		XR_243737	THC2651400	Hs.368309
A_33_P3381671	-1.58825	LOC731424		5.82555	3.75346	ENST00000510284	731424	TCONS_00007924	uncharacterized LOC731424	chr4:185776697-185776638				Hs.547045
A_33_P3265309	-1.59939	CEACAM4	Homo sapiens carcinoembryonic antigen-related cell adhesion molecule 4 (CEACAM4), mRNA [NM_001817]	21.2564	13.6003	ENST00000221954	1089	NM_001817	carcinoembryonic antigen-related cell adhesion molecule 4	chr19:42125409-42125350	GO:0016020|GO:0005887	NM_001817	THC2480634	Hs.12
A_33_P3267532	-1.60826	KCNJ15	Homo sapiens potassium inwardly-rectifying channel, subfamily J, member 15 (KCNJ15), transcript variant 1, mRNA [NM_170736]	18.7772	11.9478	ENST00000398925	3772	NM_170736	potassium inwardly-rectifying channel, subfamily J, member 15	chr21:39671301-39671360	GO:0005515|GO:0005242|GO:0005886|GO:0005887|GO:0007268|GO:0034765|GO:0006813|GO:0071805	NM_170736	THC2749110	Hs.411299
A_33_P3216013	-1.60921			5.79708	3.68648					chr1:092706431-092706490			THC2627629
A_24_P184799	-1.61106	COCH	Homo sapiens cochlin (COCH), transcript variant 2, mRNA [NM_004086]	15.7435	10.0001	ENST00000216361	1690	NM_004086	cochlin	chr14:31358977-31359036	GO:0005515|GO:0008360|GO:0007605|GO:0005578|GO:0070062	NM_004086	THC2466352	Hs.21016
A_33_P3286121	-1.6162	LOC730159	Homo sapiens uncharacterized LOC730159 (LOC730159), mRNA [NM_001195190]	25.8566	16.3716		730159	NM_001195190	uncharacterized LOC730159	chr1:173606104-173606163		NM_001195190	THC2709661	Hs.647757
A_23_P309950	-1.62096	FAM178A	family with sequence similarity 178, member A [Source:HGNC Symbol;Acc:17814] [ENST00000370271]	19.0246	12.0104	ENST00000370271	55719	AL833126	family with sequence similarity 178, member A	chr10:102685825-102685884	GO:0005634|GO:0005615|GO:0000785		THC2481225	Hs.447458
A_24_P382187	-1.6377	IGFBP4	Homo sapiens insulin-like growth factor binding protein 4 (IGFBP4), mRNA [NM_001552]	16.0333	10.0185	ENST00000269593	3487	NM_001552	insulin-like growth factor binding protein 4	chr17:38613308-38613367	GO:0008283|GO:0005576|GO:0006259|GO:0001558|GO:0005615|GO:0010906|GO:0007165|GO:0001501|GO:0044342|GO:0006954|GO:0043568|GO:0043410|GO:0044267|GO:0005520	NM_001552	THC2541786	Hs.462998
A_33_P3387164	-1.63804	TCP11	Homo sapiens t-complex 11, testis-specific (TCP11), transcript variant 6, mRNA [NM_001261820]	18.1012	11.3083	ENST00000469514	6954	NM_001261820	t-complex 11, testis-specific	chr6:35090025-35089966	GO:0007275|GO:0016021|GO:0007283|GO:0030154	NM_001261820	THC2628423	Hs.435371
A_24_P412156	-1.64013	CXCL12	Homo sapiens chemokine (C-X-C motif) ligand 12 (CXCL12), transcript variant 2, mRNA [NM_000609]	20.7314	12.9349	ENST00000374429	6387	NM_000609	chemokine (C-X-C motif) ligand 12	chr10:44865676-44865617	GO:0008344|GO:0009408|GO:0008015|GO:0031100|GO:0048842|GO:0043434|GO:0090280|GO:0005615|GO:0007281|GO:0022029|GO:0006955|GO:0042098|GO:0006935|GO:0007155|GO:0070062|GO:0009314|GO:0001666|GO:0008009|GO:2000406|GO:0001569|GO:0008354|GO:0070098|GO:0001667|GO:0006874|GO:0005102|GO:0042379|GO:0005576|GO:0045236|GO:0009615|GO:0045785|GO:0009612|GO:0050930|GO:0007165|GO:0008045|GO:0001938|GO:0007186|GO:…	NM_000609	THC2542832	Hs.522891
A_24_P944756	-1.64182	NECAB1	Homo sapiens N-terminal EF-hand calcium binding protein 1 (NECAB1), mRNA [NM_022351]	20.375	12.6995	ENST00000417640	64168	NM_022351	N-terminal EF-hand calcium binding protein 1	chr8:91971418-91971477	GO:0005737|GO:0005509|GO:0005730|GO:0005634	NM_022351	THC2615055	Hs.719466
A_33_P3381117	-1.65123	LOC100128563	Homo sapiens cDNA FLJ26034 fis, clone PNC08933. [AK129545]	16.1317	9.99747		100128563	AK129545	uncharacterized LOC100128563	chr2:240269754-240269695			THC2489122	Hs.689442
A_33_P3270941	-1.65197	C1orf229	Homo sapiens chromosome 1 open reading frame 229 (C1orf229), mRNA [NM_207401]	46.7288	28.9466	ENST00000408893	388759	NM_207401	chromosome 1 open reading frame 229	chr1:247273533-247273474		NM_207401	THC2486261	Hs.456511
A_33_P3219095	-1.65942	PCAT18	Homo sapiens prostate cancer associated transcript 18 (non-protein coding) (PCAT18), long non-coding RNA [NR_024259]	6.49999	4.0084	ENST00000579458	728606	NR_024259	prostate cancer associated transcript 18 (non-protein coding)	chr18:24267644-24267585		NR_024259	THC2496470	Hs.170599
A_33_P3367850	-1.66244	CHRM4	Homo sapiens cholinergic receptor, muscarinic 4 (CHRM4), mRNA [NM_000741]	28.783	17.7176	ENST00000433765	1132	NM_000741	cholinergic receptor, muscarinic 4	chr11:46406728-46406669	GO:0040012|GO:0007165|GO:0030054|GO:0005886|GO:0008283|GO:0005887|GO:0045211|GO:0007197|GO:0007213|GO:0016907|GO:0007166	NM_000741	THC2602240	Hs.248100
A_33_P3314531	-1.66363			27.2621	16.7694					chr15:077570938-077570997
A_33_P3237507	-1.66485	C4orf50	chromosome 4 open reading frame 50 [Source:HGNC Symbol;Acc:33766] [ENST00000531445]	17.7198	10.8918	ENST00000531445	389197	XM_003118524	chromosome 4 open reading frame 50	chr4:5958904-5958845		XM_003118524	THC2480850	Hs.479065
A_33_P3386414	-1.68061	DCAF4L2	Homo sapiens DDB1 and CUL4 associated factor 4-like 2 (DCAF4L2), mRNA [NM_152418]	13.9822	8.51377	ENST00000319675	138009	NM_152418	DDB1 and CUL4 associated factor 4-like 2	chr8:88885294-88885235		NM_152418	THC2476568	Hs.371738
A_33_P3363630	-1.69419	LOC100996412	PREDICTED: Homo sapiens uncharacterized LOC100996412 (LOC100996412), mRNA [XM_005275733]	12.1733	7.35296		100996412	XM_005275733	uncharacterized LOC100996412	chr13:49080131-49080072		XM_005275733	THC2476692	Hs.25447
A_33_P3308045	-1.71181	EIF4E2	Homo sapiens cDNA FLJ59146 complete cds, moderately similar to Eukaryotic translation initiation factor 4E type 3. [AK303802]	47.3997	28.3358		9470	AK303802	eukaryotic translation initiation factor 4E family member 2	chr2:233432170-233432229	GO:0017148|GO:0005515|GO:0000339|GO:0019221|GO:0003743|GO:0001701|GO:0031625|GO:0008135|GO:0006413|GO:0005845|GO:0005829		THC2550380	Hs.292026
A_33_P3382746	-1.71312	LCK	Homo sapiens lymphocyte-specific protein tyrosine kinase (LCK), transcript variant 2, mRNA [NM_005356]	24.0562	14.3699	ENST00000373564	3932	NM_005356	lymphocyte-specific protein tyrosine kinase	chr1:32745711-32745770	GO:0005515|GO:0042542|GO:0006882|GO:0050900|GO:0010043|GO:0032403|GO:0042802|GO:0001948|GO:0042609|GO:0046777|GO:0070474|GO:0007173|GO:0051117|GO:0000242|GO:0042169|GO:0070062|GO:0051209|GO:0019901|GO:0019903|GO:0007568|GO:0045588|GO:0030168|GO:2001244|GO:0018108|GO:0051249|GO:0008543|GO:0050870|GO:0016311|GO:0045087|GO:0045121|GO:0038095|GO:0043548|GO:0050853|GO:0050852|GO:0005886|GO:0031295|GO:…	NM_005356	NP1180168	Hs.470627
A_33_P3423285	-1.7147	THUMPD3-AS1	Homo sapiens hypothetical gene supported by AK128398, mRNA (cDNA clone IMAGE:40146702). [BC132680]	21.6871	12.9427		440944	BC132680	THUMPD3 antisense RNA 1	chr3:9438206-9438147			NP1135633	Hs.598958
A_33_P3292724	-1.72065	SZT2	seizure threshold 2 homolog (mouse) [Source:HGNC Symbol;Acc:29040] [ENST00000310739]	27.704	16.4765	ENST00000310739	23334	BC017576	seizure threshold 2 homolog (mouse)	chr1:43872505-43872564	GO:0003674|GO:0021540|GO:0043473|GO:0009790|GO:0009791|GO:0007417|GO:0070062|GO:0005777			Hs.643560
A_33_P3368034	-1.72374			32.5201	19.3062					chr12:090104098-090104039
A_33_P3342569	-1.72513	LOC729159	Homo sapiens UPF0607 protein ENSP00000381418-like (LOC729159), mRNA [NM_001282301]	21.1349	12.537		729159	NM_001282301	UPF0607 protein ENSP00000381418-like	chr16:60392887-60392828		NM_001282301	THC2485807	Hs.730227
A_24_P208081	-1.73052	PLA2G2F	Homo sapiens phospholipase A2, group IIF (PLA2G2F), mRNA [NM_022819]	25.5548	15.1117	ENST00000375102	64600	NM_022819	phospholipase A2, group IIF	chr1:20476009-20476068	GO:0036149|GO:0005509|GO:0036148|GO:0005576|GO:0044281|GO:0005829|GO:0016042|GO:0008150|GO:0036150|GO:0004623|GO:0006644|GO:0006654|GO:0036151|GO:0046474|GO:0036152	NM_022819	THC2482832	Hs.302034
A_33_P3318436	-1.74458	YWHAEP7	Homo sapiens tyrosine 3-monooxygenase/tryptophan 5-monooxygenase activation protein, epsilon pseudogene 7 (YWHAEP7), non-coding RNA [NR_024178]	8.91118	5.22708	ENST00000590732	284100	NR_024178	tyrosine 3-monooxygenase/tryptophan 5-monooxygenase activation protein, epsilon pseudogene 7	chr17:36202632-36202573		NR_024178	THC2636225	Hs.434159
A_23_P361744	-1.74616	ATXN3L	Homo sapiens ataxin 3-like (ATXN3L), mRNA [NM_001135995]	18.8199	11.0293	ENST00000380622	92552	NM_001135995	ataxin 3-like	chrX:13336866-13336807	GO:0016579|GO:0006355|GO:0004843|GO:0006508|GO:0005634|GO:0008242|GO:0006351	NM_001135995	THC2641784	Hs.382641
A_32_P140139	-1.74774	F13A1	Homo sapiens coagulation factor XIII, A1 polypeptide (F13A1), mRNA [NM_000129]	16.7232	9.79167	ENST00000264870	2162	NM_000129	coagulation factor XIII, A1 polypeptide	chr6:6144484-6144425	GO:0018149|GO:0007596|GO:0003810|GO:0002576|GO:0030168|GO:0072562|GO:0031093|GO:0005576|GO:0046872	NM_000129	THC2468237	Hs.335513
A_23_P152234	-1.75044	CMTM2	Homo sapiens CKLF-like MARVEL transmembrane domain containing 2 (CMTM2), transcript variant 1, mRNA [NM_144673]	18.8764	11.0354	ENST00000268595	146225	NM_144673	CKLF-like MARVEL transmembrane domain containing 2	chr16:66621839-66621898	GO:0006935|GO:0005730|GO:0005634|GO:0016021|GO:0005615|GO:0005125	NM_144673	NP1400323	Hs.195685
A_33_P3285391	-1.75968		Homo sapiens cDNA: FLJ21394 fis, clone COL03536. [AK025047]	31.9275	18.5672			AK025047		chr3:113308673-113308732			THC2489265
A_33_P3316475	-1.76182	DEFB132	Homo sapiens defensin, beta 132 (DEFB132), mRNA [NM_207469]	15.6021	9.06226	ENST00000382376	400830	NM_207469	defensin, beta 132	chr20:241668-241727	GO:0005576|GO:0042742	NM_207469	THC2484158	Hs.516819
A_24_P307724	-1.76557	FLJ33360	Homo sapiens FLJ33360 protein (FLJ33360), long non-coding RNA [NR_028351]	6.47708	3.75414	ENST00000507444	401172	NR_028351	FLJ33360 protein	chr5:6310853-6310794		NR_028351	THC2485650	Hs.376760
A_23_P210869	-1.7758	COX4I2	Homo sapiens cytochrome c oxidase subunit IV isoform 2 (lung) (COX4I2), mRNA [NM_032609]	24.6724	14.2178	ENST00000376075	84701	NM_032609	cytochrome c oxidase subunit IV isoform 2 (lung)	chr20:30232674-30232732	GO:0045333|GO:0004129|GO:0006091|GO:0005751|GO:0055114	NM_032609	THC2478461	Hs.277101
A_33_P3412795	-1.77589			20.1654	11.62					chr5:031047292-031047351
A_33_P3295623	-1.77758			7.71995	4.44427					chr10:047256277-047256218
A_33_P3373046	-1.78671	ZNF772	Homo sapiens zinc finger protein 772 (ZNF772), transcript variant 1, mRNA [NM_001024596]	24.39	13.9692	ENST00000356584	400720	NM_001024596	zinc finger protein 772	chr19:57984876-57984817	GO:0006355|GO:0005634|GO:0003677|GO:0046872|GO:0006351	NM_001024596	THC2534235	Hs.388810
A_33_P3384652	-1.7927	ERCC5	Homo sapiens cDNA FLJ51835 complete cds, highly similar to DNA-repair protein complementing XP-G cells. [AK294708]	15.9841	9.12421		2073	AK294708	excision repair cross-complementation group 5	chr13:103501740-103504471	GO:0005515|GO:0009650|GO:0005634|GO:0042803|GO:0046872|GO:0003690|GO:0003697|GO:0006295|GO:0045111|GO:0005662|GO:0009411|GO:0043066|GO:0000405|GO:0005730|GO:0004520|GO:0010225|GO:0047485|GO:0004519|GO:0006281|GO:0006283|GO:0016591|GO:0005654|GO:0006289|GO:0000718|GO:0005675|GO:0000737		NP228308	Hs.258429
A_33_P3649472	-1.80082	LOC283856	Homo sapiens uncharacterized LOC283856 (LOC283856), long non-coding RNA [NR_027078]	63.7228	36.2109	ENST00000501259	283856		uncharacterized LOC283856	chr16:56127040-56126981		NR_027078	THC2608810	Hs.707433
A_23_P141706	-1.80386	TCEB3B	Homo sapiens transcription elongation factor B polypeptide 3B (elongin A2) (TCEB3B), mRNA [NM_016427]	6.51223	3.69438	ENST00000332567	51224	NM_016427	transcription elongation factor B polypeptide 3B (elongin A2)	chr18:44559290-44559231	GO:0006366|GO:0032784|GO:0005634|GO:0016021|GO:0003677	NM_016427	THC2479739	Hs.375035
A_24_P410100	-1.82008		Homo sapiens PRO2492 mRNA, complete cds. [AF119882]	20.9866	11.7996			AF119882		chr17:58356431-58356490
A_24_P187086	-1.83158			21.8283	12.1958					chr1:175014776-175014717
A_33_P3885807	-1.83572	NAV2-AS5	Homo sapiens NAV2 antisense RNA 5 (NAV2-AS5), long non-coding RNA [NR_049725]	25.2421	14.0713		100874012	NR_049725	NAV2 antisense RNA 5	chr11:19524285-19524226		NR_049725	THC2607633	Hs.434602
A_33_P3329552	-1.83594			6.9149	3.85427					chr8:012231944-012231885
A_33_P3342195	-1.84341			16.6505	9.24319					chr7:075115502-075115561
A_33_P3240607	-1.84498	LOC100128699	Homo sapiens cDNA FLJ43882 fis, clone TESTI4009034. [AK125870]	15.3078	8.49052		100128699	AK125870	uncharacterized LOC100128699	chr2:127639160-127639101			THC2628108	Hs.650701
A_23_P347029	-1.88443	TAS2R50	Homo sapiens taste receptor, type 2, member 50 (TAS2R50), mRNA [NM_176890]	17.6513	9.58545	ENST00000506868	259296	NM_176890	taste receptor, type 2, member 50	chr12:11138946-11138887	GO:0033038|GO:0007186|GO:0005886|GO:0016021|GO:0001580	NM_176890	THC2486665	Hs.688194
A_33_P3741835	-1.88514		Homo sapiens cDNA FLJ45231 fis, clone BRCAN2021452. [AK127166]	7.80023	4.23427	ENST00000500526				chr4:110237213-110237272			THC2491183	Hs.518784
A_33_P3735771	-1.90146	LOC642776	Homo sapiens hypothetical protein LOC642776, mRNA (cDNA clone IMAGE:3533146), partial cds. [BC003645]	15.8419	8.52578		642776	BC003645	uncharacterized LOC642776	chrX:115032579-115032520			THC2610847
A_33_P3368044	-1.91499	CCDC127	coiled-coil domain containing 127 [Source:HGNC Symbol;Acc:30520] [ENST00000296824]	7.84961	4.19465	ENST00000296824	133957	AK126844	coiled-coil domain containing 127	chr5:199361-199302			THC2485126	Hs.293833
A_32_P87697	-1.91734	HLA-DRA	Homo sapiens major histocompatibility complex, class II, DR alpha (HLA-DRA), mRNA [NM_019111]	14.6595	7.82411	ENST00000383127	3122	NM_019111	major histocompatibility complex, class II, DR alpha	chr6:32412448-32412507	GO:0050852|GO:0005886|GO:0019221|GO:0031295|GO:0005765|GO:0005764|GO:0019886|GO:0006955|GO:0042605|GO:0071556|GO:0070062|GO:0060333|GO:0030658|GO:0012507|GO:0009986|GO:0002506|GO:0002504|GO:0002503|GO:0042613|GO:0032588|GO:0030666|GO:0000139|GO:0050890|GO:0005887|GO:0031902|GO:0023026|GO:0030669|GO:0032395	NM_019111	THC2549142	Hs.520048
A_23_P500400	-1.92782	ABCA6	Homo sapiens ATP-binding cassette, sub-family A (ABC1), member 6 (ABCA6), mRNA [NM_080284]	24.689	13.1054	ENST00000284425	23460	NM_080284	ATP-binding cassette, sub-family A (ABC1), member 6	chr17:67074908-67074849	GO:0006200|GO:0006810|GO:0016021|GO:0016887|GO:0005524	NM_080284	THC2470497	Hs.709514
A_33_P3212402	-1.93527	XLOC_006460	BROAD Institute lincRNA (XLOC_006460), lincRNA [TCONS_00013820]	11.8504	6.26622					chr7:57472014-57471955			THC2484443	Hs.568312
A_33_P3334423	-1.94204	SPRR2G	Homo sapiens small proline-rich protein 2G (SPRR2G), mRNA [NM_001014291]	22.7142	11.9689	ENST00000368748	6706	NM_001014291	small proline-rich protein 2G	chr1:153122355-153122296	GO:0005737|GO:0008544|GO:0030216|GO:0031424|GO:0001533	NM_001014291	THC2475277	Hs.490253
A_33_P3338788	-1.94708			28.6415	15.0531					chr14:105878291-105878232
A_33_P3315263	-1.95685	KRT79	Homo sapiens keratin 79 (KRT79), mRNA [NM_175834]	28.4329	14.8688	ENST00000330553	338785	NM_175834	keratin 79	chr12:53215380-53215321	GO:0005198|GO:0045095|GO:0019899|GO:0070062	NM_175834	NP1157671	Hs.711471
A_33_P3373134	-1.95942	SZT2	Homo sapiens seizure threshold 2 homolog (mouse) (SZT2), mRNA [NM_015284]	10.3379	5.39906	ENST00000470139	23334	NM_015284	seizure threshold 2 homolog (mouse)	chr1:43888481-43888540	GO:0003674|GO:0021540|GO:0043473|GO:0009790|GO:0009791|GO:0007417|GO:0070062|GO:0005777	NM_015284	THC2532463	Hs.643560
A_23_P321223	-1.96528	PMCH	Homo sapiens pro-melanin-concentrating hormone (PMCH), mRNA [NM_002674]	30.5251	15.8945	ENST00000329406	5367	NM_002674	pro-melanin-concentrating hormone	chr12:102590400-102590341	GO:0007631|GO:0030354|GO:0007218|GO:0007268|GO:0007275|GO:0005634|GO:0005576|GO:0007283|GO:0030154	NM_002674	THC2478315	Hs.707990
A_33_P3290739	-1.96848		T cell receptor alpha variable 23/delta variable 6 [Source:HGNC Symbol;Acc:12120] [ENST00000390451]	13.5954	7.06763	ENST00000390451		D13071		chr14:22555155-22555214			NP095514	Hs.495080
A_33_P3283117	-1.96962			9.35942	4.86273					chr7:063414373-063414314
A_23_P134484	-1.98316	CALCR	Homo sapiens calcitonin receptor (CALCR), transcript variant 2, mRNA [NM_001742]	35.0304	18.076	ENST00000421592	799	NM_001742	calcitonin receptor	chr7:93054128-93054069	GO:0004948|GO:0005515|GO:0032841|GO:0005886|GO:0030819|GO:0051384|GO:0045762|GO:0007202|GO:0015031|GO:0072659|GO:0007204|GO:0031623|GO:0007190|GO:0007186|GO:0005887|GO:0008565|GO:0004872|GO:0007189	NM_001742	THC2490632	Hs.489127
A_33_P3288357	-1.98496	C9orf117	chromosome 9 open reading frame 117 [Source:HGNC Symbol;Acc:27843] [ENST00000373293]	36.2113	18.6684	ENST00000373293	286207	BC133027	chromosome 9 open reading frame 117	chr9:130477680-130477739			THC2478438	Hs.720559
A_33_P3334000	-1.98522			7.42122	3.82544					chrY:024084370-024084311
A_33_P3274731	-1.99602	CLTC	Homo sapiens clathrin, heavy chain (Hc) (CLTC), transcript variant 2, mRNA [NM_001288653]	23.1067	11.8464		1213	NM_001288653	clathrin, heavy chain (Hc)	chr17:57774258-57774317	GO:0005515|GO:0003725|GO:0030132|GO:0005886|GO:0032051|GO:0030136|GO:0006886|GO:0005829|GO:0030118|GO:1900126|GO:0005739|GO:0031623|GO:0019886|GO:0033572|GO:0071439|GO:0061024|GO:0070062|GO:0042470|GO:0019901|GO:0006892|GO:0005819|GO:0032588|GO:0006898|GO:0001649|GO:0043234|GO:0007067|GO:0016020|GO:0005198|GO:0030130|GO:0030669	NM_001288653	THC2528409	Hs.491351
A_33_P3297297	-2.00065			12.5147	6.40122					chr2:085596806-085596865
A_33_P3260964	-2.00096	LINC01300	Homo sapiens long intergenic non-protein coding RNA 1300 (LINC01300), long non-coding RNA [NR_024441]	7.5938	3.8836		731779	NR_024441	long intergenic non-protein coding RNA 1300	chr8:142354660-142354719		NR_024441	THC2610643	Hs.586414
A_33_P3261545	-2.0028		Homo sapiens cDNA clone IMAGE:4994693. [BC028053]	70.9238	36.2384			BC028053		chr1:16824838-16824779				Hs.631870
A_33_P3334043	-2.00556			22.4411	11.4505					chr1:149623141-149623082
A_23_P24948	-2.00757	KCNE3	Homo sapiens potassium voltage-gated channel, Isk-related family, member 3 (KCNE3), mRNA [NM_005472]	11.2036	5.71084	ENST00000310128	10008	NM_005472	potassium voltage-gated channel, Isk-related family, member 3	chr11:74166545-74166486	GO:0005249|GO:0015459|GO:0034765|GO:0043266|GO:0016021|GO:0071805	NM_005472	THC2483001	Hs.523899
A_33_P3358750	-2.00769	MYBPHL	Homo sapiens myosin binding protein H-like (MYBPHL), transcript variant 1, mRNA [NM_001010985]	39.2404	20.001	ENST00000357155	343263	NM_001010985	myosin binding protein H-like	chr1:109835046-109834987	GO:0008150|GO:0003674|GO:0005575	NM_001010985	THC2602679	Hs.443402
A_24_P169896	-2.00838	LOC100653515	Homo sapiens differential display clone 8 (LOC100653515), transcript variant 1, mRNA [NM_001243541]	71.6872	36.5267		100653515	NM_001243541	differential display clone 8	chr17:76887029-76886970		NM_001243541	THC2479788	Hs.734636
A_33_P3272808	-2.00926	PTCD3	Homo sapiens pentatricopeptide repeat domain 3 (PTCD3), mRNA [NM_017952]	32.5162	16.5607	ENST00000254630	55037	NM_017952	pentatricopeptide repeat domain 3	chr2:86369198-86369257	GO:0005739|GO:0032543|GO:0043024|GO:0019843|GO:0006417	NM_017952	THC2533030	Hs.323489
A_33_P3318946	-2.01118	HAPLN2	Homo sapiens hyaluronan and proteoglycan link protein 2 (HAPLN2), mRNA [NM_021817]	5413.81	2754.65	ENST00000255039	60484	NM_021817	hyaluronan and proteoglycan link protein 2	chr1:156595457-156595516	GO:0005540|GO:0005578|GO:0007155	NM_021817	THC2683675	Hs.410719
A_33_P3217500	-2.01179		HHAGE004513 Human liver regeneration after partial hepatectomy Homo sapiens cDNA, mRNA sequence [DW451783]	69.9334	35.5727			DW451783		chr16:29543838-29543779			THC2531801	Hs.692825
A_23_P122563	-2.01316	PFDN6	Homo sapiens prefoldin subunit 6 (PFDN6), transcript variant 2, mRNA [NM_014260]	3463.31	1760.47	ENST00000374610	10471	NM_014260	prefoldin subunit 6	chr6:33258190-33258514	GO:0006457|GO:0016272|GO:0051087|GO:0051084|GO:0051082|GO:0051131|GO:0044267	NM_014260	THC2471838	Hs.446374
A_33_P3378216	-2.0132			25.1425	12.7802					chr5:178999683-178999742
A_23_P1912	-2.01499	ZP1	Homo sapiens zona pellucida glycoprotein 1 (sperm receptor) (ZP1), mRNA [NM_207341]	158.765	80.6299	ENST00000278853	22917	NM_207341	zona pellucida glycoprotein 1 (sperm receptor)	chr11:60643097-60643156	GO:0007338|GO:0005794|GO:0005886|GO:0005578|GO:0005576|GO:0016021|GO:0030141|GO:0007339|GO:0032504	NM_207341	THC2481684	Hs.172130
A_33_P3229869	-2.01513	LOC100128714	Homo sapiens uncharacterized LOC100128714 (LOC100128714), long non-coding RNA [NR_040082]	34.0354	17.2839	ENST00000383019	100128714	NR_040082	uncharacterized LOC100128714	chr15:26260736-26260795		NR_040082	THC2487359	Hs.587854
A_33_P3327300	-2.01874	NUMBL	numb homolog (Drosophila)-like [Source:HGNC Symbol;Acc:8061] [ENST00000598759]	21.5113	10.9044	ENST00000598759	9253	AK096566	numb homolog (Drosophila)-like	chr19:41191283-41191224	GO:0005515|GO:0005737|GO:0021849|GO:0021670|GO:0050769|GO:0050775|GO:0019221|GO:0007409|GO:0019538|GO:0034332|GO:0007399		THC2481047	Hs.326953
A_23_P53724	-2.02165	CLSTN3	Homo sapiens calsyntenin 3 (CLSTN3), mRNA [NM_014718]	241.179	122.081	ENST00000266546	9746	NM_014718	calsyntenin 3	chr12:7310251-7310559	GO:0000139|GO:0045211|GO:0005509|GO:0005789|GO:0016021|GO:0007156|GO:0070062	NM_014718	THC2783574	Hs.535378
A_24_P209047	-2.02358	IL5	Homo sapiens interleukin 5 (IL5), mRNA [NM_000879]	19.6121	9.91789	ENST00000231454	3567	NM_000879	interleukin 5	chr5:131877599-131877540	GO:0005515|GO:0071803|GO:0005137|GO:0030890|GO:0019221|GO:0050731|GO:0005576|GO:0005125|GO:0005615|GO:0046427|GO:0051091|GO:0006955|GO:0006954|GO:0045645|GO:0051024|GO:0045893|GO:0008083	NM_000879	THC2478082	Hs.2247
A_33_P3262236	-2.02393	OR4Q3	Homo sapiens olfactory receptor, family 4, subfamily Q, member 3 (OR4Q3), mRNA [NM_172194]	65.4054	33.07	ENST00000331723	441669	NM_172194	olfactory receptor, family 4, subfamily Q, member 3	chr14:20216469-20216528	GO:0050911|GO:0004984|GO:0007186|GO:0005886|GO:0004930|GO:0016021	NM_172194	NP1461738	Hs.553828
A_24_P940620	-2.02524	CCDC57	coiled-coil domain containing 57 [Source:HGNC Symbol;Acc:27564] [ENST00000327026]	239.468	121	ENST00000327026	284001	XM_005256345	coiled-coil domain containing 57	chr17:80115593-80115534		XM_005256345	THC2487490	Hs.631724
A_32_P799227	-2.02559	NUTM2B	Homo sapiens NUT family member 2B (NUTM2B), mRNA [NM_001278495]	48.6267	24.5662	ENST00000429828	729262	NM_001278495	NUT family member 2B	chr10:81472181-81472240		NM_001278495	THC2492242	Hs.710565
A_33_P3225567	-2.02684	TRMT2B	Homo sapiens tRNA methyltransferase 2 homolog B (S. cerevisiae) (TRMT2B), transcript variant 1, mRNA [NM_024917]	489.076	246.929	ENST00000372936	79979	NM_024917	tRNA methyltransferase 2 homolog B (S. cerevisiae)	chrX:100264735-100264676	GO:0005739|GO:0030697|GO:0032259|GO:0008033	NM_024917	THC2480297	Hs.496501
A_24_P158468	-2.03072	C10orf91	Homo sapiens chromosome 10 open reading frame 91 (C10orf91), mRNA [NM_173541]	27.749	13.9834	ENST00000490765	170393	NM_173541	chromosome 10 open reading frame 91	chr10:134261306-134261365		NM_173541	THC2484826	Hs.375059
A_23_P313278	-2.03158		mucin 3A, cell surface associated [Source:HGNC Symbol;Acc:7513] [ENST00000319509]	13.1614	6.62951	ENST00000319509		AB038784		chr7:100610950-100611009			THC2493770	Hs.744422
A_24_P218688	-2.03163	ALDH3B1	Homo sapiens aldehyde dehydrogenase 3 family, member B1 (ALDH3B1), transcript variant 1, mRNA [NM_000694]	858.885	432.62	ENST00000530046	221	NM_000694	aldehyde dehydrogenase 3 family, member B1	chr11:67795665-67795724	GO:0006629|GO:0005737|GO:0005886|GO:0006066|GO:0046185|GO:0006068|GO:0004028|GO:0034599|GO:0070062|GO:0055114|GO:0005829|GO:0004030	NM_000694	NP1157844	Hs.523841
A_33_P3405591	-2.03758	LOC101929106	Homo sapiens uncharacterized LOC101929106 (LOC101929106), long non-coding RNA [NR_110052]	25.6027	12.8584		101929106	NR_110052	uncharacterized LOC101929106	chr3:186914937-186914878		NR_110052	THC2489689	Hs.640145
A_33_P3360007	-2.03767			22.592	11.3458					chr9:109460723-109460782
A_33_P3308749	-2.03919	LAMA4	Homo sapiens laminin, alpha 4 (LAMA4), transcript variant 3, mRNA [NM_001105207]	275.377	138.192	ENST00000519932	3910	NM_001105207	laminin, alpha 4	chr6:112537629-112537570	GO:0030334|GO:0001568|GO:0005102|GO:0005605|GO:0005606|GO:0005576|GO:0030155|GO:0005604|GO:0031012|GO:0045995|GO:0050873|GO:0030198|GO:0007155|GO:0070062|GO:0005201	NM_001105207	THC2632520	Hs.654572
A_23_P152655	-2.03952	ICAM2	Homo sapiens intercellular adhesion molecule 2 (ICAM2), transcript variant 5, mRNA [NM_000873]	42.3777	21.263	ENST00000412356	3384	NM_000873	intercellular adhesion molecule 2	chr17:62080019-62079960	GO:0016337|GO:0005178|GO:0005886|GO:0030198|GO:0005887|GO:0050776|GO:0001931|GO:0070062	NM_000873	THC2461498	Hs.431460
A_33_P3385062	-2.03986	HAUS3	Homo sapiens HAUS augmin-like complex, subunit 3 (HAUS3), mRNA [NM_024511]	49.6646	24.915	ENST00000243706	79441	NM_024511	HAUS augmin-like complex, subunit 3	chr4:2230469-2230410	GO:0051297|GO:0003674|GO:0007067|GO:0005813|GO:0005737|GO:0005874|GO:0005819|GO:0070652|GO:0051225	NM_024511		Hs.665869
A_23_P139198	-2.04225	LGALS12	Homo sapiens lectin, galactoside-binding, soluble, 12 (LGALS12), transcript variant 2, mRNA [NM_033101]	8.60427	4.31142	ENST00000394618	85329	NM_033101	lectin, galactoside-binding, soluble, 12	chr11:63283937-63283996	GO:0005634|GO:0097193|GO:0030395	NM_033101	NP374307	Hs.502774
A_23_P410040	-2.04514	KCNH7	Homo sapiens potassium voltage-gated channel, subfamily H (eag-related), member 7 (KCNH7), transcript variant 2, mRNA [NM_173162]	8.74606	4.37628	ENST00000328032	90134	NM_173162	potassium voltage-gated channel, subfamily H (eag-related), member 7	chr2:163291767-163291708	GO:0007165|GO:0005242|GO:0005886|GO:0005887|GO:0005249|GO:0042391|GO:0007623|GO:0007268|GO:0034765|GO:0004871|GO:0051291|GO:0071805	NM_173162	THC2490862	Hs.657413
A_33_P3226192	-2.04677	NR2E3	Homo sapiens nuclear receptor subfamily 2, group E, member 3 (NR2E3), transcript variant 1, mRNA [NM_016346]	34.1885	17.0934		10002	NM_016346	nuclear receptor subfamily 2, group E, member 3	chr15:72106902-72106961	GO:0005515|GO:0010467|GO:0006355|GO:0006367|GO:0006366|GO:0003707|GO:0005634|GO:0043565|GO:0007165|GO:0043401|GO:0005654|GO:0008270|GO:0004879|GO:0007602|GO:0030522|GO:0007601	NM_016346	THC2486235	Hs.187354
A_33_P3367541	-2.04761	XLOC_006444	BROAD Institute lincRNA (XLOC_006444), lincRNA [TCONS_00013802]	28.2491	14.118					chr7:53448296-53448237			THC2681728
A_23_P151907	-2.04797	PCSK6	Homo sapiens proprotein convertase subtilisin/kexin type 6 (PCSK6), transcript variant 1, mRNA [NM_002570]	24.3453	12.1648	ENST00000557794	5046	NM_002570	proprotein convertase subtilisin/kexin type 6	chr15:101845215-101845156	GO:0032455|GO:0048011|GO:0007368|GO:0048406|GO:0004252|GO:0009986|GO:0005783|GO:0005796|GO:0007354|GO:0032902|GO:0005615|GO:0031012|GO:0009100|GO:0016486|GO:0004175|GO:0016020|GO:0016485|GO:0006508|GO:0030510|GO:0032940|GO:0008201	NM_002570	THC2536441	Hs.498494
A_23_P311358	-2.05715	ZNF282	Homo sapiens zinc finger protein 282 (ZNF282), mRNA [NM_003575]	30.4476	15.1462	ENST00000262085	8427	NM_003575	zinc finger protein 282	chr7:148922180-148922239	GO:0006355|GO:0008270|GO:0005634|GO:0045892|GO:0003677|GO:0006351	NM_003575	NP085674	Hs.729056
A_33_P3212305	-2.05793	LZTS1	Homo sapiens leucine zipper, putative tumor suppressor 1 (LZTS1), mRNA [NM_021020]	22.2101	11.0442	ENST00000522290	11178	NM_021020	leucine zipper, putative tumor suppressor 1	chr8:20107292-20107233	GO:0005515|GO:0010467|GO:0006355|GO:0006386|GO:0030054|GO:0003700|GO:0006385|GO:0016242|GO:0014069|GO:0003677|GO:0006383|GO:0044297|GO:0006351|GO:0005829|GO:0048814|GO:0016324|GO:0007049|GO:0043197|GO:0043198|GO:0045211|GO:0045087|GO:0032481|GO:0005654	NM_021020	NP076655	Hs.521432
A_33_P3384477	-2.05929	LOC100129029	Homo sapiens cDNA FLJ44380 fis, clone TRACH3035482. [AK126351]	23.626	11.7405		100129029	AK126351	uncharacterized LOC100129029	chr2:159522553-159522494			THC2484238	Hs.630724
A_33_P3344521	-2.0616			24.2167	12.0206					chr7:026411698-026411639
A_33_P3359022	-2.06418	IRGC	Homo sapiens immunity-related GTPase family, cinema (IRGC), mRNA [NM_019612]	25.238	12.5119	ENST00000244314	56269	NM_019612	immunity-related GTPase family, cinema	chr19:44224055-44224114	GO:0016817|GO:0016020|GO:0008152|GO:0005525	NM_019612	THC2472394	Hs.515444
A_33_P3547141	-2.07084		Homo sapiens clone FLB4228 PRO1095 mRNA, complete cds. [AF130053]	24.8782	12.2938			AF130053		chr22:42029819-42029878			THC2489986
A_24_P413470	-2.07148	TP73	Homo sapiens tumor protein p73 (TP73), transcript variant 1, mRNA [NM_005427]	32.0947	15.855	ENST00000603362	7161	NM_005427	tumor protein p73	chr1:3649541-3649600	GO:0005515|GO:0003700|GO:0044212|GO:0010165|GO:0005634|GO:0001836|GO:0009791|GO:0046872|GO:0042802|GO:0005829|GO:0002039|GO:0000187|GO:0043524|GO:0034644|GO:0003690|GO:0006954|GO:0048666|GO:0045944|GO:0007050|GO:0006298|GO:0043508|GO:0006978|GO:0010332|GO:0000785|GO:0005667|GO:0051262|GO:0043065|GO:0019901|GO:0008630|GO:0001822|GO:0010243|GO:0000122|GO:0048546|GO:0006351|GO:0006974|GO:0043565|GO:…	NM_005427	NP447234	Hs.192132
A_33_P3301752	-2.07225		CDNA: FLJ21369 fis, clone COL03091 [Source:UniProtKB/TrEMBL;Acc:Q9H745] [ENST00000606323]	36.0834	17.8189	ENST00000606323		AK025022		chr19:34767762-34767821			THC2480369	Hs.529098
A_33_P3349255	-2.07312			12.9536	6.39414					chr9:115721711-115721652
A_23_P312874	-2.07637	SPATS1	Homo sapiens spermatogenesis associated, serine-rich 1 (SPATS1), mRNA [NM_145026]	13.4094	6.60873	ENST00000506468	221409	NM_145026	spermatogenesis associated, serine-rich 1	chr6:44336198-44337808		NM_145026	NP1460197	Hs.135283
A_33_P3284925	-2.08129	VLDLR	Homo sapiens very low density lipoprotein receptor (VLDLR), transcript variant 2, mRNA [NM_001018056]	22.6756	11.1491	ENST00000382100	7436	NM_001018056	very low density lipoprotein receptor	chr9:2643220-2643279	GO:0005515|GO:0005886|GO:0021517|GO:0005041|GO:0034361|GO:0001948|GO:0030229|GO:0045860|GO:0007613|GO:0034447|GO:1900006|GO:0008203|GO:0005509|GO:0000122|GO:0006898|GO:0038026|GO:0007399|GO:0038025|GO:0043235|GO:0007165|GO:0005905|GO:0016020|GO:0006869|GO:0016021|GO:0034185|GO:0034436|GO:0034437|GO:0048306|GO:0034189	NM_001018056	THC2660471	Hs.370422
A_33_P3229328	-2.08424	NBPF6	Homo sapiens neuroblastoma breakpoint family, member 6 (NBPF6), transcript variant 2, mRNA [NM_001143988]	209.642	102.931	ENST00000294652	653149	NM_001143988	neuroblastoma breakpoint family, member 6	chr1:108993343-108993401	GO:0005737	NM_001143988	THC2493504	Hs.712226
A_33_P3340385	-2.08635	ZNF43	Homo sapiens zinc finger protein 43 (ZNF43), transcript variant 1, mRNA [NM_001256648]	26.8155	13.1526		7594	NM_001256648	zinc finger protein 43	chr19:21987813-21987754	GO:0006355|GO:0003700|GO:0005634|GO:0003677|GO:0046872|GO:0006351	NM_001256648	THC2701309	Hs.534365
A_24_P922919	-2.08837	ACP1	Homo sapiens acid phosphatase 1, soluble (ACP1), transcript variant 4, mRNA [NM_001040649]	20.3301	9.96202		52	NM_001040649	acid phosphatase 1, soluble	chr2:272361-272420	GO:0005515|GO:0005737|GO:0003993|GO:0009898|GO:0035335|GO:0070062|GO:0004726	NM_001040649	THC2516005	Hs.558296
A_33_P3335905	-2.08849			20.8184	10.2007					chr5:000716877-000716818
A_32_P14457	-2.09412	LOC101927418	Homo sapiens uncharacterized LOC101927418 (LOC101927418), long non-coding RNA [NR_110050]	19.5707	9.56357		101927418	NR_110050	uncharacterized LOC101927418	chr14:45368248-45368189		NR_110050	THC2695821
A_33_P3212432	-2.09429		T cell receptor beta variable 12-4 [Source:HGNC Symbol;Acc:12186] [ENST00000565836]	13.1481	6.42453	ENST00000565836		X04925					NP096701	Hs.449320
A_33_P3241244	-2.09449	LOC100131822	Homo sapiens cDNA FLJ46421 fis, clone THYMU3013197. [AK128841]	39.6236	19.3594		100131822	AK128841	uncharacterized LOC100131822	chr17:35883608-35883549				Hs.101480
A_33_P3252441	-2.09839			15.0418	7.33545					chr17:039258066-039258007
A_24_P161581	-2.09944	SHISA7	Homo sapiens shisa family member 7 (SHISA7), mRNA [NM_001145176]	190.947	93.0732	ENST00000376325	729956	NM_001145176	shisa family member 7	chr19:55949046-55948987	GO:0016021	NM_001145176	THC2658872	Hs.6664
A_23_P388871	-2.10475	HIST4H4	Homo sapiens histone cluster 4, H4 (HIST4H4), mRNA [NM_175054]	223.651	108.739	ENST00000539745	121504	NM_175054	histone cluster 4, H4	chr12:14924065-14924006		NM_175054	THC2626281	Hs.745457
A_33_P3345479	-2.10709	MIRLET7BHG	Homo sapiens MIRLET7B host gene (non-protein coding) (MIRLET7BHG), transcript variant 1, long non-coding RNA [NR_027033]	59.1395	28.7217	ENST00000435439	400931	NR_027033	MIRLET7B host gene (non-protein coding)	chr22:46505802-46505861		NR_027033	THC2481503	Hs.235838
A_24_P608268	-2.10711		immunoglobulin heavy variable 3-73 [Source:HGNC Symbol;Acc:5623] [ENST00000390636]	25.7822	12.5212	ENST00000390636		U21252		chr14:107211014-107210955			NP095189	Hs.547404
A_32_P51237	-2.11004	KANK4	Homo sapiens KN motif and ankyrin repeat domains 4 (KANK4), mRNA [NM_181712]	16.5791	8.04055	ENST00000371150	163782	NM_181712	KN motif and ankyrin repeat domains 4	chr1:62703325-62703266	GO:0005737	NM_181712	THC2616914	Hs.283398
A_23_P23296	-2.11038	PKP1	Homo sapiens plakophilin 1 (ectodermal dysplasia/skin fragility syndrome) (PKP1), transcript variant 1b, mRNA [NM_000299]	15.8679	7.69438	ENST00000477817	5317	NM_000299	plakophilin 1 (ectodermal dysplasia/skin fragility syndrome)	chr1:201297916-201297975	GO:0030057|GO:0005515|GO:0005882|GO:0005886|GO:0005730|GO:0006915|GO:0005634|GO:0007275|GO:0030280|GO:0019215|GO:0006921|GO:0043231|GO:0007165|GO:0016337|GO:0045110|GO:0004871|GO:0007155|GO:0005521|GO:0070062	NM_000299	THC2473440	Hs.497350
A_33_P3273324	-2.11494	ZNF880	zinc finger protein 880 [Source:HGNC Symbol;Acc:37249] [ENST00000344085]	19.5405	9.45481	ENST00000344085	400713	AF088022	zinc finger protein 880	chr19:52877906-52877965	GO:0005622|GO:0006355|GO:0003700|GO:0003676|GO:0046872		THC2479203	Hs.502314
A_23_P353149	-2.11801	TEX33	Homo sapiens testis expressed 33 (TEX33), transcript variant 2, mRNA [NM_178552]	17.0293	8.22779	ENST00000381821	339669	NM_178552	testis expressed 33	chr22:37387603-37387544		NM_178552	THC2479341	Hs.124502
A_24_P161261	-2.11828	SPDYE2	Homo sapiens speedy/RINGO cell cycle regulator family member E2 (SPDYE2), mRNA [NM_001031618]	62.435	30.162	ENST00000432940	441273	NM_001031618	speedy/RINGO cell cycle regulator family member E2	chr7:102201187-102201246		NM_001031618	THC2481904	Hs.656428
A_33_P3338047	-2.11915	PNPLA7	Homo sapiens patatin-like phospholipase domain containing 7 (PNPLA7), transcript variant 1, mRNA [NM_001098537]	26.3163	12.708	ENST00000491019	375775	NM_001098537	patatin-like phospholipase domain containing 7	chr9:140437218-140437159	GO:0006629|GO:0031965|GO:0031966|GO:0016787|GO:0005783|GO:0016021|GO:0005765	NM_001098537	THC2507801	Hs.294147
A_23_P111657	-2.12163	SHH	Homo sapiens sonic hedgehog (SHH), mRNA [NM_000193]	20.8864	10.0742	ENST00000297261	6469	NM_000193	sonic hedgehog	chr7:155595960-155595901	GO:0005515|GO:0001656|GO:0033089|GO:0007389|GO:0001658|GO:0001755|GO:0030010|GO:0030878|GO:0007228|GO:0009790|GO:0005615|GO:0005113|GO:0031069|GO:0007224|GO:0007405|GO:0030162|GO:0021794|GO:0001947|GO:0007507|GO:0009880|GO:0030539|GO:0016015|GO:0001948|GO:0003140|GO:0007411|GO:0006508|GO:0016539|GO:0002320|GO:0033077|GO:0030336|GO:0014902|GO:0001708|GO:0009986|GO:0021938|GO:0005509|GO:0021978|GO:…	NM_000193	THC2483743	Hs.164537
A_33_P3374087	-2.12449	RBM44	Homo sapiens RNA binding motif protein 44 (RBM44), mRNA [NM_001080504]	51.5829	24.8465	ENST00000409864	375316	NM_001080504	RNA binding motif protein 44	chr2:238743008-238743066	GO:0005737|GO:0000166|GO:0003723|GO:0042803|GO:0045171	NM_001080504	THC2601698	Hs.720233
A_33_P3326882	-2.12571	LOC100131032	Homo sapiens cDNA FLJ46256 fis, clone TESTI4023654. [AK128135]	12.9738	6.24566		100131032	AK128135	uncharacterized LOC100131032	chr1:210631252-210631311			THC2623541	Hs.689467
A_33_P3274034	-2.12724	WRAP53	WD repeat containing, antisense to TP53 [Source:HGNC Symbol;Acc:25522] [ENST00000316024]	8.95212	4.30649	ENST00000316024	55135	AK056669	WD repeat containing, antisense to TP53	chr17:7590675-7590734	GO:0005515|GO:0005737|GO:0005697|GO:0015030|GO:0003723|GO:0032203|GO:0005730|GO:0005634|GO:0051973		THC2494501	Hs.408312
A_24_P357266	-2.12936	GRPR	Homo sapiens gastrin-releasing peptide receptor (GRPR), mRNA [NM_005314]	27.9066	13.4113	ENST00000380289	2925	NM_005314	gastrin-releasing peptide receptor	chrX:16171051-16171110	GO:0004946|GO:0031989|GO:0007186|GO:0005886|GO:0008283|GO:0005887|GO:0042127|GO:0008528	NM_005314	THC2478137	Hs.567282
A_33_P3213702	-2.1329	KIF28P	PREDICTED: Homo sapiens kinesin family member 28, pseudogene (KIF28P), mRNA [XM_001717074]	7.8161	3.75004		100130097	XM_001717074	kinesin family member 28, pseudogene	chr1:246934917-246934900	GO:0008017|GO:0005622|GO:0005871|GO:0031966|GO:0008152|GO:0072384|GO:0007005|GO:0003777|GO:0005524	XM_001717074
A_33_P3639068	-2.13465	GFRA1	Homo sapiens GDNF family receptor alpha 1 (GFRA1), transcript variant 1, mRNA [NM_005264]	17.2605	8.27452	ENST00000544592	2674	NM_005264	GDNF family receptor alpha 1	chr10:117823955-117823896	GO:0016167|GO:0005886|GO:0007411|GO:0005102|GO:0035860|GO:0031225|GO:0007166|GO:0070062|GO:0019898	NM_005264	THC2488368	Hs.388347
A_23_P139099	-2.1347	OR4A15	Homo sapiens olfactory receptor, family 4, subfamily A, member 15 (OR4A15), mRNA [NM_001005275]	24.0518	11.5299	ENST00000314706	81328	NM_001005275	olfactory receptor, family 4, subfamily A, member 15	chr11:55136052-55136111	GO:0050911|GO:0004984|GO:0007186|GO:0005886|GO:0004930|GO:0016021	NM_001005275	THC2604935	Hs.554529
A_33_P3319406	-2.13709	ARHGAP21	Rho GTPase activating protein 21 [Source:HGNC Symbol;Acc:23725] [ENST00000376410]	130.69	62.58	ENST00000376410	57584	BX537570	Rho GTPase activating protein 21	chr10:24885677-24885618	GO:0005515|GO:0005794|GO:0030054|GO:0072384|GO:0051684|GO:0051683|GO:0043547|GO:0007165|GO:0000139|GO:0007030|GO:0005856|GO:0030659|GO:0005096		THC2761374
A_33_P3209885	-2.13721	PLXDC1	Homo sapiens plexin domain containing 1 (PLXDC1), mRNA [NM_020405]	26.4722	12.6753	ENST00000394316	57125	NM_020405	plexin domain containing 1	chr17:37243938-37243879	GO:0005515|GO:0005886|GO:0021510|GO:0005576|GO:0001525|GO:0005615|GO:0030425|GO:0043235|GO:0005622|GO:0005737|GO:0043025|GO:0004872|GO:0005923|GO:0016021	NM_020405	NP1243441	Hs.125036
A_33_P3291976	-2.1376	TERF1	telomeric repeat binding factor (NIMA-interacting) 1 [Source:HGNC Symbol;Acc:11728] [ENST00000518695]	17.1177	8.19471	ENST00000518695	7013	AK128828	telomeric repeat binding factor (NIMA-interacting) 1	chr8:73921563-73921622	GO:0051974|GO:0005515|GO:0008017|GO:0007094|GO:0010834|GO:0005634|GO:0042803|GO:0005737|GO:0003691|GO:0032211|GO:0000723|GO:0000086|GO:0032214|GO:0051260|GO:0000783|GO:0000781|GO:0031116|GO:0043065|GO:0046982|GO:0008301|GO:0042493|GO:0042162|GO:0005730|GO:0005819|GO:0045840|GO:0003677|GO:0001309|GO:0045931|GO:0007067|GO:0003682|GO:0005654|GO:0008156|GO:0007004		THC2657796	Hs.442707
A_33_P3235521	-2.13762			128.288	61.4148					chr17:044171979-044171920
A_33_P3389336	-2.13818	LOC101929918	PREDICTED: Homo sapiens uncharacterized LOC101929918 (LOC101929918), transcript variant X1, ncRNA [XR_424216]	35.3547	16.9207		101929918	XR_424216	uncharacterized LOC101929918	chr11:34072332-34072273		XR_424216	THC2530551
A_33_P3321025	-2.14227	PLXNA4	Homo sapiens plexin A4 (PLXNA4), transcript variant 1, mRNA [NM_020911]	58.0346	27.7222	ENST00000359827	91584	NM_020911	plexin A4	chr7:131814512-131814453	GO:0021960|GO:0005886|GO:0021644|GO:0048485|GO:0002116|GO:0005622|GO:0021784|GO:0021793|GO:0050923|GO:0021615|GO:0048841|GO:0017154|GO:0007411|GO:0021636|GO:0071526|GO:0016021|GO:0021610	NM_020911	THC2476667	Hs.511454
A_33_P3363933	-2.14386	FCRL6	Homo sapiens Fc receptor-like 6 (FCRL6), transcript variant 2, mRNA [NM_001284217]	33.385	15.9357	ENST00000321935	343413	NM_001284217	Fc receptor-like 6	chr1:159785953-159786012	GO:0019903|GO:0016021|GO:0009897	NM_001284217	THC2482366	Hs.196955
A_33_P3291650	-2.14822		immunoglobulin kappa variable 2D-26 [Source:HGNC Symbol;Acc:5798] [ENST00000390268]	18.6063	8.86333	ENST00000390268		AY271360		chr2:90025322-90025381			THC2553922	Hs.541909
A_23_P126528	-2.15168	KCNA10	Homo sapiens potassium voltage-gated channel, shaker-related subfamily, member 10 (KCNA10), mRNA [NM_005549]	7.74603	3.68398	ENST00000369771	3744	NM_005549	potassium voltage-gated channel, shaker-related subfamily, member 10	chr1:111060518-111060459	GO:0005251|GO:0005886|GO:0008076|GO:0005221|GO:0007268|GO:0051260|GO:0034765|GO:0006813|GO:0071805	NM_005549		Hs.248140
A_23_P367013	-2.15181	TAS2R60	Homo sapiens taste receptor, type 2, member 60 (TAS2R60), mRNA [NM_177437]	25.0368	11.9066	ENST00000332690	338398	NM_177437	taste receptor, type 2, member 60	chr7:143140735-143140794	GO:0050913|GO:0033038|GO:0007186|GO:0005886|GO:0004930|GO:0016021|GO:0001580	NM_177437	THC2603052	Hs.688222
A_24_P68415	-2.1571	ZNF45	Homo sapiens zinc finger protein 45 (ZNF45), mRNA [NM_003425]	42.575	20.1976	ENST00000589703	7596	NM_003425	zinc finger protein 45	chr19:44419173-44419114	GO:0010467|GO:0006355|GO:0006367|GO:0003700|GO:0007275|GO:0005654|GO:0003677|GO:0046872	NM_003425	THC2663685	Hs.381285
A_23_P87491	-2.15756	APOF	Homo sapiens apolipoprotein F (APOF), mRNA [NM_001638]	17.5446	8.32137	ENST00000541105	319	NM_001638	apolipoprotein F	chr12:56754919-56754860	GO:0006629|GO:0033344|GO:0034364|GO:0015485|GO:0034362|GO:0006869|GO:0005102|GO:0006641|GO:0005576|GO:0005319|GO:0008203	NM_001638	THC2479265	Hs.534302
A_33_P3223338	-2.15982	PARVG	parvin, gamma [Source:HGNC Symbol;Acc:14654] [ENST00000453888]	28.3635	13.4387	ENST00000453888	64098	AK307299	parvin, gamma	chr22:44582989-44583048	GO:0005737|GO:0031532|GO:0007160|GO:0005886|GO:0003779|GO:0005856|GO:0005925		THC2603984	Hs.658995
A_33_P3269233	-2.17099		TRI43_HUMAN (Q96BQ3) Tripartite motif protein 43, partial (22%) [THC2696107]	23.8212	11.2285					chr10:039055050-039054991			THC2696107
A_33_P3797820	-2.17234		long intergenic non-protein coding RNA 863 [Source:HGNC Symbol;Acc:45162] [ENST00000439559]	96.0044	45.225	ENST00000439559		XM_005270111		chr10:89117016-89117075		XM_005270111	THC2494870
A_23_P87727	-2.17675	CAPZA3	Homo sapiens capping protein (actin filament) muscle Z-line, alpha 3 (CAPZA3), mRNA [NM_033328]	21.9639	10.3256	ENST00000317658	93661	NM_033328	capping protein (actin filament) muscle Z-line, alpha 3	chr12:18891656-18891715	GO:0030036|GO:0016020|GO:0001669|GO:0071203|GO:0007286|GO:0030863|GO:0008290|GO:0005634|GO:0003779|GO:0051693	NM_033328	THC2477121	Hs.131288
A_23_P22761	-2.18291	SHOX	Homo sapiens short stature homeobox (SHOX), transcript variant 2, mRNA [NM_006883]	19.7937	9.2791	ENST00000334060	6473	NM_006883	short stature homeobox	chrX:591827-591886	GO:0005515|GO:0006355|GO:0001501|GO:0000976|GO:0003700|GO:0006366|GO:0005634	NM_006883	THC2489541	Hs.105932
A_24_P233488	-2.18376	LIF	Homo sapiens leukemia inhibitory factor (LIF), transcript variant 1, mRNA [NM_002309]	68.9667	32.3183	ENST00000249075	3976	NM_002309	leukemia inhibitory factor	chr22:30639720-30639661	GO:0060426|GO:0008284|GO:0008285|GO:0042503|GO:0006366|GO:0050731|GO:0033141|GO:1900182|GO:0005615|GO:0046888|GO:0048644|GO:0046697|GO:0006955|GO:0005737|GO:0033138|GO:0048666|GO:0045944|GO:0072307|GO:0070373|GO:0005146|GO:0048286|GO:0007566|GO:0060708|GO:0042517|GO:0060707|GO:0005102|GO:0042511|GO:0007275|GO:0045651|GO:0005125|GO:0072108|GO:0048861|GO:0048711|GO:0001974|GO:0019827|GO:0060463|GO:…	NM_002309	THC2478068	Hs.2250
A_23_P354705	-2.18382	ST8SIA1	Homo sapiens ST8 alpha-N-acetyl-neuraminide alpha-2,8-sialyltransferase 1 (ST8SIA1), mRNA [NM_003034]	166.153	77.8588	ENST00000261197	6489	NM_003034	ST8 alpha-N-acetyl-neuraminide alpha-2,8-sialyltransferase 1	chr12:22354130-22354071	GO:0034605|GO:0003828|GO:0030173|GO:0008373|GO:0008284|GO:0005975|GO:0006688|GO:0006486|GO:0016021	NM_003034	THC2473832	Hs.408614
A_33_P3312209	-2.18651			55.2617	25.8636					chr5:017498695-017498754
A_24_P120462	-2.19227	DNAH5	Homo sapiens dynein, axonemal, heavy chain 5 (DNAH5), mRNA [NM_001369]	10.0622	4.69691	ENST00000265104	1767	NM_001369	dynein, axonemal, heavy chain 5	chr5:13700778-13692215	GO:0008150|GO:0006200|GO:0001539|GO:0005930|GO:0008152|GO:0005874|GO:0005858|GO:0005575|GO:0003777|GO:0016887|GO:0005524|GO:0007018	NM_001369	THC2477948	Hs.212360
A_33_P3246413	-2.19485			23.8227	11.1071					chrY:013249352-013249293
A_32_P3534	-2.19709	PGPEP1L	Homo sapiens pyroglutamyl-peptidase I-like (PGPEP1L), transcript variant 2, mRNA [NM_001167902]	15.8408	7.37811	ENST00000378919	145814	NM_001167902	pyroglutamyl-peptidase I-like	chr15:99511923-99511864	GO:0006508|GO:0008234	NM_001167902	THC2638082	Hs.592021
A_23_P4254	-2.19829	CRYBA1	Homo sapiens crystallin, beta A1 (CRYBA1), mRNA [NM_005208]	23.4434	10.9132	ENST00000225387	1411	NM_005208	crystallin, beta A1	chr17:27581367-27581426	GO:0005515|GO:0003674|GO:0005737|GO:0005212|GO:0002088|GO:0005634|GO:0007601|GO:0042803	NM_005208	THC2461257	Hs.46275
A_33_P3248629	-2.19905	DENND2A	DENN/MADD domain containing 2A [Source:HGNC Symbol;Acc:22212] [ENST00000492720]	41.0986	19.1252	ENST00000492720	27147	BC115004	DENN/MADD domain containing 2A	chr7:140244416-140244357	GO:0017112|GO:0032313|GO:0005737|GO:0042147|GO:0015629|GO:0015031			Hs.6385
A_33_P3410821	-2.19967			330.428	153.721					chr15:034875886-034875827
A_33_P3231065	-2.20215		CB004_HUMAN (Q9Y316) Protein C2orf4 (C21orf19-like protein), partial (24%) [THC2759637]	15.315	7.1168					chr2:032148664-032148605			THC2759637
A_33_P3405680	-2.20318	ARHGEF3-AS1	Homo sapiens ARHGEF3 antisense RNA 1 (ARHGEF3-AS1), long non-coding RNA [NR_046572]	54.8564	25.4796		100874200	NR_046572	ARHGEF3 antisense RNA 1	chr3:56994816-56994875		NR_046572	THC2690743	Hs.549631
A_33_P3362536	-2.20823		Homo sapiens PRO2160 mRNA, complete cds. [AF119863]	22.1816	10.2793			AF119863		chr14:101295584-101295525			THC2494810
A_33_P3655815	-2.20969	SNORA2B	RC2-CS0017-270900-013-e02 CS0017 Homo sapiens cDNA, mRNA sequence [BQ322426]	48.0264	22.2415		677794	BQ322426	small nucleolar RNA, H/ACA box 2B	chr12:49061730-49061789				Hs.683444
A_32_P21579	-2.21169	TRDMT1	Homo sapiens tRNA aspartic acid methyltransferase 1 (TRDMT1), mRNA [NM_004412]	17.5414	8.11625	ENST00000354631	1787	NM_004412	tRNA aspartic acid methyltransferase 1	chr10:17185471-17185412	GO:0090116|GO:0005737|GO:0001975|GO:0003886|GO:0003723|GO:0030488|GO:0008175|GO:0005634|GO:0003677	NM_004412	THC2497545	Hs.351665
A_23_P41713	-2.2133	FAM71B	Homo sapiens family with sequence similarity 71, member B (FAM71B), mRNA [NM_130899]	32.3621	14.9627	ENST00000302938	153745	NM_130899	family with sequence similarity 71, member B	chr5:156589749-156589690	GO:0005634	NM_130899	THC2472381	Hs.666099
A_32_P206050	-2.21362	TBC1D30	Homo sapiens TBC1 domain family, member 30 (TBC1D30), mRNA [NM_015279]	13.1652	6.0861	ENST00000229088	23329	NM_015279	TBC1 domain family, member 30	chr12:65271222-65271281	GO:0005886|GO:0032851|GO:0005097	NM_015279	THC2618324	Hs.192492
A_33_P3235806	-2.21451			7.94209	3.67006	ENST00000520426				chr8:58506784-58506725
A_24_P926783	-2.21608	ZNF880	Homo sapiens zinc finger protein 880 (ZNF880), mRNA [NM_001145434]	16.4519	7.59706	ENST00000422689	400713	NM_001145434	zinc finger protein 880	chr19:52888833-52888892	GO:0005622|GO:0006355|GO:0003700|GO:0003676|GO:0046872	NM_001145434	THC2491959	Hs.502314
A_32_P78491	-2.22371	ETV1	Homo sapiens ets variant 1 (ETV1), transcript variant 1, mRNA [NM_004956]	38.1579	17.5599	ENST00000343495	2115	NM_004956	ets variant 1	chr7:13931096-13931037	GO:0005515|GO:0003700|GO:0006357|GO:0006366|GO:0000981|GO:0005634|GO:0000978|GO:0030154|GO:0001077|GO:0007517|GO:0007411|GO:0045944|GO:0048935|GO:0007638	NM_004956	THC2603958	Hs.22634
A_24_P945096	-2.22554	CACNA1I	Homo sapiens calcium channel, voltage-dependent, T type, alpha 1I subunit (CACNA1I), transcript variant 1, mRNA [NM_021096]	37.073	17.0466	ENST00000336649	8911	NM_021096	calcium channel, voltage-dependent, T type, alpha 1I subunit	chr22:40085423-40085482	GO:0005515|GO:0005245|GO:0005886|GO:0086010|GO:0030431|GO:0030317|GO:0005891|GO:0019228|GO:0007165|GO:0070509|GO:0007411|GO:0006810|GO:0034765	NM_021096	THC2600930	Hs.125116
A_23_P90470	-2.22693			11.171	5.13336					chr19:015695842-015695901
A_23_P3065	-2.227	C14orf105	Homo sapiens chromosome 14 open reading frame 105 (C14orf105), transcript variant 2, mRNA [NM_018168]	21.9376	10.0806	ENST00000216445	55195	NM_018168	chromosome 14 open reading frame 105	chr14:57937011-57936952		NM_018168		Hs.659706
A_33_P3331446	-2.22889		stress-associated endoplasmic reticulum protein 1 [Source:HGNC Symbol;Acc:10759] [ENST00000479209]	30.9301	14.2006	ENST00000479209		AK125413		chr3:150264672-150264613			THC2538116	Hs.713956
A_24_P275585	-2.23126	IQCH	Homo sapiens IQ motif containing H (IQCH), transcript variant 1, mRNA [NM_001031715]	98.2392	45.0557	ENST00000546225	64799	NM_001031715	IQ motif containing H	chr15:67793350-67793409		NM_001031715	THC2482523	Hs.657894
A_33_P3252954	-2.23272	NKD2	naked cuticle homolog 2 (Drosophila) [Source:HGNC Symbol;Acc:17046] [ENST00000382730]	37.0339	16.9738	ENST00000382730	85409	AK129677	naked cuticle homolog 2 (Drosophila)	chr5:1036945-1037004	GO:0005515|GO:0072661|GO:0005509|GO:0032436|GO:0031410|GO:0006887|GO:0016328|GO:0071944|GO:0016323|GO:0010954|GO:0019838|GO:0048210|GO:0016023|GO:0016055|GO:0090090|GO:0031625|GO:0090004		NP852812	Hs.240951
A_32_P107029	-2.23355	NAPSA	Homo sapiens napsin A aspartic peptidase (NAPSA), mRNA [NM_004851]	30.4559	13.9537	ENST00000596653	9476	NM_004851	napsin A aspartic peptidase	chr19:50864267-50864208	GO:0004175|GO:0097208|GO:0033619|GO:0006508|GO:0043129|GO:0008233|GO:0004190|GO:0005764|GO:0005615|GO:0070062	NM_004851	THC2497203	Hs.512843
A_32_P315178	-2.23531	ATP13A5	Homo sapiens ATPase type 13A5 (ATP13A5), mRNA [NM_198505]	27.811	12.732	ENST00000495496	344905	NM_198505	ATPase type 13A5	chr3:192993053-192992994	GO:0019829|GO:0006200|GO:0016021|GO:0005524|GO:0046872|GO:0006812	NM_198505	THC2604472	Hs.658032
A_24_P354724	-2.24697	TAGAP	Homo sapiens T-cell activation RhoGTPase activating protein (TAGAP), transcript variant 2, mRNA [NM_054114]	9.84122	4.48193	ENST00000326965	117289	NM_054114	T-cell activation RhoGTPase activating protein	chr6:159456852-159456793	GO:0005085|GO:0051056|GO:0007264|GO:0043087|GO:0005829	NM_054114	THC2498499	Hs.529984
A_33_P3319896	-2.24913	PRAMEF4	Homo sapiens PRAME family member 4 (PRAMEF4), mRNA [NM_001009611]	68.9647	31.3782	ENST00000235349	400735	NM_001009611	PRAME family member 4	chr1:12939152-12939093	GO:0043066|GO:0008284|GO:0048387|GO:0045596|GO:0042974|GO:0045892	NM_001009611	THC2479503	Hs.551617
A_32_P121834	-2.25187	IQCF1	Homo sapiens IQ motif containing F1 (IQCF1), mRNA [NM_152397]	8.7647	3.98298	ENST00000314534	132141	NM_152397	IQ motif containing F1	chr3:51928968-51928909		NM_152397	THC2481783	Hs.671210
A_24_P580698	-2.25212	LOC389895	Homo sapiens chromosome 16 open reading frame 72-like (LOC389895), mRNA [NM_001271560]	24.17	10.9825		389895	NM_001271560	chromosome 16 open reading frame 72-like	chrX:139174919-139174978		NM_001271560	THC2656240	Hs.127679
A_33_P3280974	-2.25787			24.8593	11.2669					chr9:044118634-044118575
A_23_P425116	-2.26556	SPAG11B	Homo sapiens sperm associated antigen 11B (SPAG11B), transcript variant A, mRNA [NM_016512]	12.6723	5.72396	ENST00000297498	10407	NM_016512	sperm associated antigen 11B	chr8:7308674-7308392	GO:0003674|GO:0005576|GO:0007283	NM_016512	THC2489484	Hs.2717
A_33_P3335984	-2.26774	TAPT1-AS1	Homo sapiens hypothetical FLJ39653, mRNA (cDNA clone IMAGE:40146949). [BC132927]	33.5276	15.1295		202020	BC132927	TAPT1 antisense RNA 1 (head to head)	chr4:16229120-16229179			THC2475972
A_33_P3240951	-2.27358	DPF3	Homo sapiens D4, zinc and double PHD fingers, family 3 (DPF3), transcript variant 4, mRNA [NM_001280544]	22.2575	10.018	ENST00000541685	8110	NM_001280544	D4, zinc and double PHD fingers, family 3	chr14:73136788-73136729	GO:0008150|GO:0071565|GO:0006355|GO:0008270|GO:0006351|GO:0016568|GO:0007399	NM_001280544	THC2465131	Hs.162868
A_23_P413043	-2.27373	GRIK1-AS2	Homo sapiens GRIK1 antisense RNA 2 (GRIK1-AS2), long non-coding RNA [NR_033368]	10.4778	4.71572	ENST00000333765	100379661	NR_033368	GRIK1 antisense RNA 2	chr21:30968994-30969053		NR_033368	THC2481932	Hs.659368
A_33_P3379176	-2.27597		Homo sapiens cDNA FLJ12616 fis, clone NT2RM4001650. [AK022678]	22.4318	10.0859			AK022678		chr10:125763884-125763825			THC2486923
A_33_P3259542	-2.28117	WDR5B	Homo sapiens WD repeat domain 5B (WDR5B), mRNA [NM_019069]	16.2858	7.3058	ENST00000330689	54554	NM_019069	WD repeat domain 5B	chr3:122130796-122130737		NM_019069		Hs.567513
A_23_P50674	-2.2834	IZUMO4	Homo sapiens IZUMO family member 4 (IZUMO4), transcript variant 1, mRNA [NM_001031735]	21.1822	9.493	ENST00000395296	113177	NM_001031735	IZUMO family member 4	chr19:2097434-2097493	GO:0005634|GO:0005576	NM_001031735	NP105922	Hs.424049
A_23_P28948	-2.28367	REM1	Homo sapiens RAS (RAD and GEM)-like GTP-binding 1 (REM1), mRNA [NM_014012]	15.1532	6.79024	ENST00000201979	28954	NM_014012	RAS (RAD and GEM)-like GTP-binding 1	chr20:30065637-30065696	GO:0006184|GO:0005516|GO:0016020|GO:0007264|GO:0005525	NM_014012	THC2475845	Hs.247729
A_33_P3312519	-2.28933	KPRP	Homo sapiens keratinocyte proline-rich protein (KPRP), mRNA [NM_001025231]	12.9666	5.79608	ENST00000606109	448834	NM_001025231	keratinocyte proline-rich protein	chr1:152734468-152734527	GO:0005737|GO:0070062	NM_001025231	THC2483264	Hs.149386
A_33_P3400643	-2.29041	LINC00865	Homo sapiens long intergenic non-protein coding RNA 865 (LINC00865), long non-coding RNA [NR_038382]	24.0461	10.7435	ENST00000448963	643529	NR_038382	long intergenic non-protein coding RNA 865	chr10:91597402-91597461		NR_038382	THC2641103	Hs.618956
A_32_P15544	-2.29209	PRIMA1	Homo sapiens proline rich membrane anchor 1 (PRIMA1), mRNA [NM_178013]	8.69704	3.88289	ENST00000393140	145270	NM_178013	proline rich membrane anchor 1	chr14:94185356-94185297	GO:0030054|GO:0031226|GO:0051649|GO:0045202|GO:0016021|GO:0043495|GO:0042135|GO:0019899	NM_178013	THC2610239	Hs.432401
A_33_P3259878	-2.29641	DDB1	damage-specific DNA binding protein 1, 127kDa [Source:HGNC Symbol;Acc:2717] [ENST00000545894]	31.713	14.132	ENST00000545894	1642		damage-specific DNA binding protein 1, 127kDa	chr11:61069694-61069635	GO:0005515|GO:0035518|GO:0005634|GO:0080008|GO:0003677|GO:0005615|GO:0003684|GO:0005737|GO:0006281|GO:0042787|GO:0070914|GO:0016032|GO:0043161|GO:0031465|GO:0005654|GO:0006289|GO:0031464|GO:0000718|GO:0016055|GO:0070062
A_33_P3388810	-2.30059	FPGT-TNNI3K	Homo sapiens mRNA; cDNA DKFZp686C06106 (from clone DKFZp686C06106). [BX640903]	25.4874	11.3371	ENST00000370895	100526835	BX640903	FPGT-TNNI3K readthrough	chr1:74841473-74841532			THC2675426
A_33_P3298120	-2.30512	HEPN1	Homo sapiens hepatocellular carcinoma, down-regulated 1 (HEPN1), mRNA [NM_001037558]	21.6969	9.63205	ENST00000408930	641654	NM_001037558	hepatocellular carcinoma, down-regulated 1	chr11:124789854-124789913	GO:0005737	NM_001037558		Hs.159863
A_33_P3230364	-2.31013	OR52E2	Homo sapiens olfactory receptor, family 52, subfamily E, member 2 (OR52E2), mRNA [NM_001005164]	24.5949	10.8949	ENST00000321522	119678	NM_001005164	olfactory receptor, family 52, subfamily E, member 2	chr11:5079939-5079880	GO:0050911|GO:0004984|GO:0007186|GO:0005886|GO:0004930|GO:0016021	NM_001005164	NP1470751	Hs.553557
A_33_P3352758	-2.31137	NHSL2	Homo sapiens NHS-like 2 (NHSL2), mRNA [NM_001013627]	7.81424	3.45966	ENST00000540800	340527	NM_001013627	NHS-like 2	chrX:71356956-71357015		NM_001013627	THC2682677	Hs.397836
A_33_P3230090	-2.31444	LUZP6	Homo sapiens leucine zipper protein 6 (LUZP6), mRNA [NM_001128619]	3570.79	1578.82	ENST00000393085	767558	NM_001128619	leucine zipper protein 6	chr7:135613478-135613419		NM_001128619	THC2651107	Hs.602015
A_33_P3394793	-2.31521	SUSD2	Homo sapiens sushi domain containing 2 (SUSD2), mRNA [NM_019601]	25.9327	11.4623	ENST00000358321	56241	NM_019601	sushi domain containing 2	chr22:24580843-24580902	GO:0006955|GO:0030247|GO:0016021|GO:0006898|GO:0070062|GO:0005044	NM_019601	THC2467618	Hs.131819
A_33_P3290780	-2.31837	IL24	Homo sapiens interleukin 24 (IL24), transcript variant 3, mRNA [NM_001185156]	30.5499	13.4848	ENST00000491169	11009	NM_001185156	interleukin 24	chr1:207075344-207075403	GO:0008284|GO:0030336|GO:0043066|GO:0008285|GO:0043065|GO:0005783|GO:0042517|GO:0006915|GO:0005125|GO:0005615|GO:0043280|GO:0071222|GO:0033136|GO:0042060|GO:0071353|GO:0043154	NM_001185156	NP1458082	Hs.58831
A_33_P3365963	-2.32467			4257.26	1874.06					chr4:041363168-041363109
A_23_P147311	-2.32572	ACTRT1	Homo sapiens actin-related protein T1 (ACTRT1), mRNA [NM_138289]	26.1117	11.4893	ENST00000371124	139741	NM_138289	actin-related protein T1	chrX:127185348-127185289	GO:0005737|GO:0005856	NM_138289	THC2480134	Hs.680125
A_33_P3217427	-2.33657	DNAJC16	DnaJ (Hsp40) homolog, subfamily C, member 16 [Source:HGNC Symbol;Acc:29157] [ENST00000375838]	33.7096	14.7635	ENST00000375838	23341	AK091848	DnaJ (Hsp40) homolog, subfamily C, member 16	chr1:15893031-15893090	GO:0045454|GO:0016021		THC2517145	Hs.655410
A_32_P75357	-2.33659	KLHL14	kelch-like family member 14 [Source:HGNC Symbol;Acc:29266] [ENST00000358095]	57.3617	25.122	ENST00000358095	57565	BC021267	kelch-like family member 14	chr18:30321918-30314177	GO:0043005|GO:0005783|GO:0043025|GO:0005789|GO:0005829			Hs.446164
A_33_P3231428	-2.34177		Homo sapiens cDNA FLJ44760 fis, clone BRACE3031579. [AK126714]	18.1262	7.92094			AK126714		chr20:20445946-20445887			THC2480753	Hs.677538
A_33_P3401397	-2.34455	C7orf65	Homo sapiens chromosome 7 open reading frame 65 (C7orf65), mRNA [NM_001123065]	9.29241	4.05587		401335	NM_001123065	chromosome 7 open reading frame 65	chr7:47701187-47701246		NM_001123065	THC2487992	Hs.520816
A_24_P936010	-2.34829		Homo sapiens clone DNA172120 micronovel (UNQ9353) mRNA, complete cds. [AY358253]	27.6784	12.0616			AY358253		chr17:37071624-37071683			THC2484353	Hs.741156
A_23_P140074	-2.34876	PROZ	Homo sapiens protein Z, vitamin K-dependent plasma glycoprotein (PROZ), transcript variant 2, mRNA [NM_003891]	20.8013	9.06291	ENST00000375547	8858	NM_003891	protein Z, vitamin K-dependent plasma glycoprotein	chr13:113826396-113826455	GO:0017187|GO:0004252|GO:0007596|GO:0005796|GO:0005509|GO:0006508|GO:0005788|GO:0044267|GO:0070062|GO:0043687	NM_003891	THC2616318	Hs.1011
A_33_P3405491	-2.35058	HCRP1	Homo sapiens hepatocellular carcinoma-related HCRP1 mRNA, complete cds. [AY465895]	31.4542	13.6937		387535	AY465895	hepatocellular carcinoma-related HCRP1	chr6:42327093-42327152				Hs.675399
A_33_P3407339	-2.35446	CEP85L	Homo sapiens centrosomal protein 85kDa-like (CEP85L), transcript variant 2, mRNA [NM_206921]	180.663	78.5222	ENST00000392500	387119	NM_206921	centrosomal protein 85kDa-like	chr6:118812693-118812634	GO:0005813|GO:0005737	NM_206921	THC2478049	Hs.656959
A_33_P3351785	-2.35816	LOC100131599	Homo sapiens cDNA FLJ44233 fis, clone THYMU3006963. [AK126221]	22.5391	9.78087		100131599	AK126221	uncharacterized LOC100131599	chr20:8852312-8852371				Hs.738023
A_33_P3250939	-2.35859	RAB3C	Homo sapiens RAB3C, member RAS oncogene family (RAB3C), mRNA [NM_138453]	9.94999	4.31704	ENST00000282878	115827	NM_138453	RAB3C, member RAS oncogene family	chr5:58147307-58147366	GO:0048471|GO:0005886|GO:0019882|GO:0007264|GO:0017157|GO:0015031|GO:0005525|GO:0031982|GO:0008021|GO:0005829	NM_138453	THC2475497	Hs.482173
A_23_P63343	-2.36193	UTS2	Homo sapiens urotensin 2 (UTS2), transcript variant 1, mRNA [NM_021995]	168.556	73.0286	ENST00000054668	10911	NM_021995	urotensin 2	chr1:7907888-7907829	GO:0046005|GO:0045597|GO:0007268|GO:0048146|GO:0045776|GO:0045777|GO:0007204|GO:0005615|GO:0010763|GO:0006936|GO:0045909|GO:0046676|GO:0010459|GO:0001666|GO:0042493|GO:0005102|GO:0005576|GO:0010841|GO:0033574|GO:0003105|GO:0045766|GO:0032224|GO:0005179|GO:0032967|GO:0008217|GO:0035814|GO:0010460|GO:0035811	NM_021995	THC2489696	Hs.715862
A_33_P3394993	-2.36585	PREX2	Homo sapiens phosphatidylinositol-3,4,5-trisphosphate-dependent Rac exchange factor 2 (PREX2), transcript variant 2, mRNA [NM_025170]	17.5173	7.57695	ENST00000529398	80243	NM_025170	phosphatidylinositol-3,4,5-trisphosphate-dependent Rac exchange factor 2	chr8:69017538-69017597	GO:0035556|GO:0032314|GO:0007186|GO:0032855|GO:0030675|GO:0030676	NM_025170	THC2490608	Hs.591867
A_33_P3266889	-2.3693			24.0468	10.3861					chr11:000686875-000686816
A_32_P37495	-2.37478	LOC100506700	Homo sapiens uncharacterized LOC100506700 (LOC100506700), long non-coding RNA [NR_109999]	12.571	5.41703	ENST00000555001	100506700	NR_109999	uncharacterized LOC100506700	chr14:81908468-81908409		NR_109999	THC2728054	Hs.116304
A_23_P386973	-2.37524	TFAP2D	Homo sapiens transcription factor AP-2 delta (activating enhancer binding protein 2 delta) (TFAP2D), mRNA [NM_172238]	37.1227	15.9936	ENST00000008391	83741	NM_172238	transcription factor AP-2 delta (activating enhancer binding protein 2 delta)	chr6:50740413-50740472	GO:0005667|GO:0043524|GO:0000977|GO:0006366|GO:0061379|GO:0045944|GO:0000981|GO:0005634	NM_172238	THC2483220	Hs.434107
A_23_P372860	-2.37624	HIST1H2AC	Homo sapiens histone cluster 1, H2ac (HIST1H2AC), mRNA [NM_003512]	81.9188	35.2783	ENST00000377791	8334	NM_003512	histone cluster 1, H2ac	chr6:26124403-26124462	GO:0008150|GO:0003674|GO:0046982|GO:0006334|GO:0005634|GO:0000786|GO:0003677	NM_003512	THC2611545	Hs.484950
A_23_P363954	-2.3765	THRSP	Homo sapiens thyroid hormone responsive (THRSP), mRNA [NM_003251]	21.0601	9.06852	ENST00000281030	7069	NM_003251	thyroid hormone responsive	chr11:77775305-77775364	GO:0006629|GO:0006355|GO:0005730|GO:0005634|GO:0010866|GO:0046890|GO:0042803|GO:0006351|GO:0005829	NM_003251	THC2472198	Hs.591969
A_33_P3306085	-2.37696	RAD51AP2	Homo sapiens RAD51 associated protein 2 (RAD51AP2), mRNA [NM_001099218]	26.4066	11.3686	ENST00000399080	729475	NM_001099218	RAD51 associated protein 2	chr2:17695356-17695297		NM_001099218		Hs.722353
A_23_P74012	-2.38103	SPRR1A	Homo sapiens small proline-rich protein 1A (SPRR1A), transcript variant 2, mRNA [NM_005987]	9.11707	3.91838	ENST00000307122	6698	NM_005987	small proline-rich protein 1A	chr1:152958192-152958251	GO:0005515|GO:0005737|GO:0018149|GO:0008544|GO:0030216|GO:0005198|GO:0031424|GO:0030674|GO:0001533	NM_005987	THC2547029	Hs.46320
A_32_P56397	-2.38107	LINC00202-2	Homo sapiens long intergenic non-protein coding RNA 202-2 (LINC00202-2), long non-coding RNA [NR_026794]	18.9684	8.15218	ENST00000413288	731789	NR_026794	long intergenic non-protein coding RNA 202-2	chr10:26938480-26939499		NR_026794	THC2544110	Hs.178186
A_33_P3788772	-2.38529	LOC200609	Homo sapiens mRNA; cDNA DKFZp434E2221 (from clone DKFZp434E2221) [AL137458]	15.5257	6.66077		200609	AL137458	uncharacterized LOC200609	chr2:238085757-238085816			THC2609198	Hs.635880
A_24_P263653	-2.3927	DOCK2	Homo sapiens dedicator of cytokinesis 2 (DOCK2), mRNA [NM_004946]	15.7279	6.72664	ENST00000520836	1794	NM_004946	dedicator of cytokinesis 2	chr5:169188615-169230106	GO:0005515|GO:0030036|GO:0007264|GO:0046633|GO:0032855|GO:0005829|GO:0042608|GO:0050766|GO:0032314|GO:0006935|GO:0016032|GO:0005856|GO:0030675|GO:0030676|GO:0070062|GO:0001771|GO:0045059|GO:0012505|GO:0050690|GO:0044351|GO:0016020|GO:0001768|GO:0045060|GO:0002277|GO:0001766	NM_004946	THC2486410	Hs.586174
A_23_P303851	-2.39316	TAS2R45	Homo sapiens taste receptor, type 2, member 45 (TAS2R45), mRNA [NM_176886]	149.845	64.0744		259291	NM_176886	taste receptor, type 2, member 45		GO:0033038|GO:0007186|GO:0005886|GO:0016021|GO:0001580	NM_176886	THC2603661	Hs.287378
A_23_P388220	-2.39519	RALYL	Homo sapiens RALY RNA binding protein-like (RALYL), transcript variant 3, mRNA [NM_173848]	20.2025	8.63136	ENST00000521268	138046	NM_173848	RALY RNA binding protein-like	chr8:85799966-85833142	GO:0000166	NM_173848	NP661543	Hs.121663
A_33_P3378383	-2.39578	DNM1P46	Homo sapiens DNM1 pseudogene 46 (DNM1P46), non-coding RNA [NR_003260]	33.2926	14.2205	ENST00000561463	196968	NR_003260	DNM1 pseudogene 46	chr15:100340350-100340291	GO:0006184|GO:0005874|GO:0003924	NR_003260	THC2485999	Hs.567763
A_33_P3409544	-2.39703	HHAT	hedgehog acyltransferase [Source:HGNC Symbol;Acc:18270] [ENST00000391905]	22.01	9.39638	ENST00000391905	55733		hedgehog acyltransferase	chr1:210804448-210804507	GO:0018345|GO:0016409|GO:0005789|GO:0007275|GO:0016021|GO:0005525|GO:0007224
A_33_P3394252	-2.40645	KANSL1L	Homo sapiens KAT8 regulatory NSL complex subunit 1-like (KANSL1L), mRNA [NM_152519]	17.4212	7.40827		151050	NM_152519	KAT8 regulatory NSL complex subunit 1-like	chr2:210885586-210885527	GO:0000123	NM_152519		Hs.591638
A_33_P3798268	-2.40791	LINC00606	Homo sapiens long intergenic non-protein coding RNA 606 (LINC00606), long non-coding RNA [NR_027102]	44.7815	19.0315	ENST00000412578	285370	NR_027102	long intergenic non-protein coding RNA 606	chr3:10801228-10801169		NR_027102	THC2618350	Hs.157613
A_33_P3556532	-2.41152	DNAH17	dynein, axonemal, heavy chain 17 [Source:HGNC Symbol;Acc:2946] [ENST00000587177]	88.462	37.5389	ENST00000587177	8632		dynein, axonemal, heavy chain 17	chr17:76498343-76498284	GO:0006200|GO:0001539|GO:0008152|GO:0005874|GO:0005858|GO:0003777|GO:0016887|GO:0005524|GO:0007018		THC2608830
A_33_P3273267	-2.41568	LOC102725136	PREDICTED: Homo sapiens putative zinc finger protein ENSP00000328166-like (LOC102725136), mRNA [XM_006726809]	32.9032	13.9384		102725136	XM_006726809	putative zinc finger protein ENSP00000328166-like	chr22:16651766-16651825		XM_006726809	NP283704
A_23_P138089	-2.42227	MPZ	Homo sapiens myelin protein zero (MPZ), mRNA [NM_000530]	48.2036	20.3644	ENST00000488271	4359	NM_000530	myelin protein zero	chr1:161275636-161275577	GO:0008219|GO:0005886|GO:0005887|GO:0005198|GO:0043209|GO:0007268|GO:0045217	NM_000530	NP1213116	Hs.591486
A_23_P84596	-2.42633	MZB1	Homo sapiens marginal zone B and B1 cell-specific protein (MZB1), mRNA [NM_016459]	20.8153	8.77905	ENST00000503351	51237	NM_016459	marginal zone B and B1 cell-specific protein	chr5:138723602-138723543	GO:2001274|GO:0005515|GO:0008284|GO:0005737|GO:0034663|GO:0042127|GO:0006915|GO:0005788|GO:0030888|GO:0005576|GO:0033622|GO:0002642	NM_016459	THC2605618	Hs.409563
A_24_P750817	-2.43261	IGSF23	Homo sapiens immunoglobulin superfamily, member 23 (IGSF23), mRNA [NM_001205280]	10.1381	4.26479	ENST00000441389	147710	NM_001205280	immunoglobulin superfamily, member 23	chr19:45130837-45138726	GO:0016021	NM_001205280	THC2684256	Hs.512509
A_24_P929388	-2.44873	TMEM169	Homo sapiens transmembrane protein 169 (TMEM169), transcript variant 3, mRNA [NM_138390]	68.5311	28.6393	ENST00000406027	92691	NM_138390	transmembrane protein 169	chr2:216966690-216966749	GO:0016021	NM_138390	THC2472136	Hs.334916
A_24_P918175	-2.45835	LOC653581	Homo sapiens TANK-binding kinase 1, mRNA (cDNA clone IMAGE:3938647), partial cds. [BC009864]	15.8384	6.59297		653581	BC009864	uncharacterized LOC653581	chr12:64846423-64846364				Hs.607889
A_33_P3407230	-2.4631			148.267	61.5996					chr19:011634611-011634670
A_33_P3336715	-2.46914	GABRB2	Homo sapiens gamma-aminobutyric acid (GABA) A receptor, beta 2 (GABRB2), transcript variant 1, mRNA [NM_021911]	8.1331	3.37074	ENST00000274547	2561	NM_021911	gamma-aminobutyric acid (GABA) A receptor, beta 2	chr5:160715687-160715628	GO:0030054|GO:0005886|GO:0004890|GO:0005237|GO:0007605|GO:0034707|GO:0060119|GO:0007268|GO:0007214|GO:0055085|GO:0005254|GO:0005829|GO:0060384|GO:0043524|GO:0034220|GO:0005887|GO:0045211|GO:0090102|GO:0006810|GO:0051932|GO:0070062	NM_021911	THC2664662	Hs.303527
A_33_P3369829	-2.47001	LINC00689	Homo sapiens long intergenic non-protein coding RNA 689 (LINC00689), long non-coding RNA [NR_024394]	20.6414	8.55177		154822	NR_024394	long intergenic non-protein coding RNA 689	chr7:158818849-158818908		NR_024394	THC2514005	Hs.544783
A_33_P3225011	-2.47179			25.4651	10.5426					chr7:100491317-100491376
A_23_P159688	-2.47714	TBC1D25	Homo sapiens TBC1 domain family, member 25 (TBC1D25), mRNA [NM_002536]	197.168	81.4518	ENST00000376771	4943	NM_002536	TBC1 domain family, member 25	chrX:48420306-48420364	GO:0005515|GO:0005776|GO:0006914|GO:0032851|GO:0031410|GO:0005097	NM_002536	THC2504396	Hs.694353
A_33_P3402257	-2.4908	MS4A18	PREDICTED: Homo sapiens membrane-spanning 4-domains, subfamily A, member 18 (MS4A18), mRNA [XM_006709948]	56.1206	23.0568		728588	XM_006709948	membrane-spanning 4-domains, subfamily A, member 18	chr11:60511408-60511467	GO:0016021	XM_006709948	THC2717961	Hs.326275
A_33_P3229754	-2.49404			9.79733	4.01993					chrX:044460832-044460773
A_24_P126210	-2.49583	MRAP	Homo sapiens melanocortin 2 receptor accessory protein (MRAP), transcript variant 1, mRNA [NM_178817]	13.7587	5.64125	ENST00000399784	56246	NM_178817	melanocortin 2 receptor accessory protein	chr21:33684326-33684385	GO:0070996|GO:0031783|GO:0005886|GO:0050873|GO:0005783|GO:0034394|GO:0031781|GO:0031782|GO:0030819|GO:0005789|GO:0016021|GO:0031780	NM_178817	NP420758	Hs.584940
A_33_P3408702	-2.49921	KIAA0825	KIAA0825 [Source:HGNC Symbol;Acc:28532] [ENST00000504117]	20.0244	8.19919	ENST00000504117	285600		KIAA0825	chr5:93748995-93748936
A_33_P3259708	-2.50264	CMA1	Homo sapiens chymase 1, mast cell (CMA1), mRNA [NM_001836]	42.7744	17.4904	ENST00000250378	1215	NM_001836	chymase 1, mast cell	chr14:24974771-24974712	GO:0042277|GO:0002003|GO:0004252|GO:0050727|GO:0005576|GO:0045766|GO:0050720|GO:0031012|GO:0022617|GO:0030198|GO:0006508|GO:0008236|GO:0030901|GO:0071333|GO:0030141|GO:0044267|GO:0006518	NM_001836	THC2480549	Hs.135626
A_33_P3366261	-2.52856	LOC649133	Homo sapiens uncharacterized LOC649133 (LOC649133), long non-coding RNA [NR_038829]	8.92389	3.61156		649133	NR_038829	uncharacterized LOC649133	chr11:120127379-120127320		NR_038829	THC2607445	Hs.568902
A_23_P344125	-2.53189	ISM2	Homo sapiens isthmin 2 (ISM2), transcript variant 1, mRNA [NM_199296]	55.935	22.6076	ENST00000216481	145501	NM_199296	isthmin 2	chr14:77941362-77941303	GO:0005576	NM_199296	NP1079193	Hs.29742
A_24_P274831	-2.53552	GIMAP7	Homo sapiens GTPase, IMAP family member 7 (GIMAP7), mRNA [NM_153236]	10.3953	4.19551	ENST00000313543	168537	NM_153236	GTPase, IMAP family member 7	chr7:150217417-150217476	GO:0006184|GO:0005811|GO:0005515|GO:0005737|GO:0003924|GO:0005525|GO:0042803	NM_153236	THC2470972	Hs.647074
A_33_P3220113	-2.54493	ZNF816-ZNF321P	Homo sapiens ZNF816-ZNF321P readthrough (ZNF816-ZNF321P), mRNA [NM_001202473]	52.1374	20.9647	ENST00000313956	100529240	NM_001202473	ZNF816-ZNF321P readthrough	chr19:53431101-53431042		NM_001202473	THC2487691	Hs.675715
A_33_P3210223	-2.55069	ZCCHC6	zinc finger, CCHC domain containing 6 [Source:HGNC Symbol;Acc:25817] [ENST00000375948]	47.775	19.1671	ENST00000375948	79670		zinc finger, CCHC domain containing 6	chr9:88951866-88951807	GO:0071044|GO:0031123|GO:0008270|GO:0050265		THC2603005
A_33_P3322082	-2.55553		AGENCOURT_8818087 NIH_MGC_18 Homo sapiens cDNA clone IMAGE:6422031 5', mRNA sequence [BQ934349]	177.134	70.9308			BQ934349		chr17:44580200-44580259			THC2767054	Hs.736920
A_23_P371215	-2.5793	ICOS	Homo sapiens inducible T-cell co-stimulator (ICOS), mRNA [NM_012092]	22.3737	8.87668	ENST00000316386	29851	NM_012092	inducible T-cell co-stimulator	chr2:204826130-204826189	GO:0016337|GO:0006955|GO:0002517|GO:0005886|GO:0005887|GO:0031295|GO:0005576|GO:0009897	NM_012092	THC2478663	Hs.56247
A_33_P3349883	-2.58305	LGALS8	lectin, galactoside-binding, soluble, 8 [Source:HGNC Symbol;Acc:6569] [ENST00000366583]	38.6444	15.3097	ENST00000366583	3964	EF467046	lectin, galactoside-binding, soluble, 8	chr1:236706380-236706439	GO:0005515|GO:0005737|GO:0031295|GO:0002317|GO:0030246|GO:0005615|GO:0070062		THC2541069	Hs.4082
A_33_P3408232	-2.58624	MUC22	Homo sapiens mucin 22 (MUC22), mRNA [NM_001198815]	25.9936	10.2852	ENST00000561890	100507679	NM_001198815	mucin 22	chr6:31002611-31002670	GO:0022408|GO:0005886|GO:0010812|GO:0016021	NM_001198815		Hs.582967
A_23_P113613	-2.59132	CDCP1	Homo sapiens CUB domain containing protein 1 (CDCP1), transcript variant 1, mRNA [NM_022842]	14.5974	5.76462	ENST00000296129	64866	NM_022842	CUB domain containing protein 1	chr3:45123898-45123839	GO:0005886|GO:0005576|GO:0016021	NM_022842	THC2461588	Hs.476093
A_24_P98006	-2.60215	MCHR2	Homo sapiens melanin-concentrating hormone receptor 2 (MCHR2), transcript variant 1, mRNA [NM_001040179]	42.4708	16.7021	ENST00000281806	84539	NM_001040179	melanin-concentrating hormone receptor 2	chr6:100368382-100368323	GO:0007186|GO:0005886|GO:0004930|GO:0016021	NM_001040179	THC2538455	Hs.591342
A_33_P3406623	-2.60563	TNFSF12	Homo sapiens tumor necrosis factor (ligand) superfamily, member 12 (TNFSF12), transcript variant 1, mRNA [NM_003809]	28.0434	11.0137	ENST00000322272	8742	NM_003809	tumor necrosis factor (ligand) superfamily, member 12	chr17:7453452-7453511	GO:0005515|GO:0005164|GO:2001238|GO:0048471|GO:0005102|GO:0006915|GO:0001525|GO:0097190|GO:0005125|GO:0005615|GO:0045766|GO:0030154|GO:0007165|GO:0006955|GO:0001938|GO:0005887|GO:0043542	NM_003809	THC2471560	Hs.54673
A_33_P3215557	-2.62074	ADAMTS7	Homo sapiens ADAM metallopeptidase with thrombospondin type 1 motif, 7 (ADAMTS7), mRNA [NM_014272]	420.545	164.211	ENST00000388820	11173	NM_014272	ADAM metallopeptidase with thrombospondin type 1 motif, 7	chr15:79058167-79058108	GO:0071773|GO:0005515|GO:0009986|GO:0051603|GO:0071356|GO:0071347|GO:0005578|GO:0008270|GO:0032331|GO:0004222|GO:0008237	NM_014272	THC2471027	Hs.16441
A_33_P3642036	-2.62184	LOC100289333	Homo sapiens cDNA FLJ35869 fis, clone TESTI2007973. [AK093188]	35.8696	14.0002		100289333	AK093188	uncharacterized LOC100289333	chr19:12344126-12344185			THC2509136	Hs.662603
A_33_P3288329	-2.62914	SORBS1	Homo sapiens sorbin and SH3 domain containing 1 (SORBS1), transcript variant 8, mRNA [NM_001290294]	95.9429	37.3435	ENST00000354106	10580	NM_001290294	sorbin and SH3 domain containing 1	chr10:97074875-97074816	GO:0005515|GO:0008092|GO:0008286|GO:0005158|GO:0043149|GO:0005634|GO:0016363|GO:0005829|GO:0046889|GO:0005915|GO:0006936|GO:0005913|GO:0015758|GO:0048041|GO:0005899|GO:0046326|GO:0001725|GO:0032869|GO:0019901|GO:0045725|GO:0003779|GO:0009967|GO:0007160|GO:0005070|GO:0045121|GO:0005924|GO:0005925|GO:0090004	NM_001290294	THC2491583	Hs.38621
A_33_P3243787	-2.63546	COL28A1	Homo sapiens collagen, type XXVIII, alpha 1 (COL28A1), mRNA [NM_001037763]	63.6975	24.7332	ENST00000399429	340267	NM_001037763	collagen, type XXVIII, alpha 1	chr7:7398303-7398244	GO:0010951|GO:0005581|GO:0030198|GO:0004867|GO:0005788|GO:0005576|GO:0007155|GO:0005604	NM_001037763	THC2477866	Hs.491104
A_23_P90888	-2.64009	CHRNA1	Homo sapiens cholinergic receptor, nicotinic, alpha 1 (muscle) (CHRNA1), transcript variant 1, mRNA [NM_001039523]	21.6158	8.37851	ENST00000435083	1134	NM_001039523	cholinergic receptor, nicotinic, alpha 1 (muscle)	chr2:175614896-175614837	GO:0048630|GO:0030054|GO:0031594|GO:0005886|GO:0007268|GO:0019228|GO:0046716|GO:0050905|GO:0034220|GO:0050881|GO:0007528|GO:0015464|GO:0045211|GO:0042391|GO:0006810|GO:0042166|GO:0006812|GO:0009986|GO:0007274|GO:0005892|GO:0007165|GO:0003009|GO:0070050|GO:0005216|GO:0004889	NM_001039523	THC2484899	Hs.434479
A_33_P3384229	-2.64329			14.5686	5.64012					chr14:039839905-039839846
A_33_P3307073	-2.64357		DA455367 CTONG2 Homo sapiens cDNA clone CTONG2028771 5', mRNA sequence [DA455367]	10.9092	4.22295	ENST00000556762		DA455367		chr14:51859019-51858960				Hs.578228
A_23_P168916	-2.66088	CA1	Homo sapiens carbonic anhydrase I (CA1), transcript variant 2, mRNA [NM_001738]	15.7148	6.04364	ENST00000523022	759	NM_001738	carbonic anhydrase I	chr8:86240793-86240734	GO:0015701|GO:0008270|GO:0044281|GO:0004089|GO:0006730|GO:0070062|GO:0005829	NM_001738	THC2667429	Hs.23118
A_33_P3355877	-2.6628	NFXL1	Homo sapiens nuclear transcription factor, X-box binding-like 1 (NFXL1), transcript variant 4, long non-coding RNA [NR_103795]	25.0687	9.63406	ENST00000329043	152518	NR_103795	nuclear transcription factor, X-box binding-like 1	chr4:47879145-47879086	GO:0006355|GO:0003700|GO:0008270|GO:0005634|GO:0016021	NR_103795	THC2471778
A_33_P3322874	-2.67395	LINC01159	Homo sapiens long intergenic non-protein coding RNA 1159 (LINC01159), transcript variant 2, long non-coding RNA [NR_110374]	22.0223	8.42801		102682016	NR_110374	long intergenic non-protein coding RNA 1159	chr2:105488775-105488716		NR_110374	THC2632239	Hs.638438
A_32_P165974	-2.683	GRM7	Homo sapiens glutamate receptor, metabotropic 7 (GRM7), transcript variant 2, mRNA [NM_181874]	24.7578	9.4429	ENST00000357716	2917	NM_181874	glutamate receptor, metabotropic 7	chr3:7782739-7782798	GO:0007608|GO:0030424|GO:0005886|GO:0030818|GO:0007605|GO:0014050|GO:0007268|GO:0007196|GO:0007194|GO:0019226|GO:0010855|GO:0030425|GO:0032279|GO:0043198|GO:0045211|GO:0001662|GO:0030534|GO:0001661|GO:0070905|GO:0005938|GO:0051966|GO:0048786|GO:0031279|GO:0005245|GO:0005246|GO:0007614|GO:0005509|GO:0001642|GO:0030165|GO:0043235|GO:0042734|GO:0005887|GO:0008066|GO:0070588|GO:0016021|GO:0016595	NM_181874	NP827303	Hs.660131
A_24_P332816	-2.68539	RIMS2	Homo sapiens regulating synaptic membrane exocytosis 2 (RIMS2), transcript variant 2, mRNA [NM_014677]	30.0567	11.4538	ENST00000512598	9699	NM_014677	regulating synaptic membrane exocytosis 2	chr8:104928692-104928751	GO:0005515|GO:0017137|GO:0030054|GO:0048791|GO:0006886|GO:0046872|GO:0044325|GO:0042734|GO:0017156|GO:0017157|GO:0019933|GO:0042391|GO:0030073	NM_014677	NP590161	Hs.655271
A_23_P95851	-2.69152	TUBAL3	Homo sapiens tubulin, alpha-like 3 (TUBAL3), transcript variant 1, mRNA [NM_024803]	12.2473	4.65648	ENST00000380419	79861	NM_024803	tubulin, alpha-like 3	chr10:5435268-5435209	GO:0006184|GO:0051258|GO:0005737|GO:0005874|GO:0005200|GO:0003924|GO:0007017|GO:0005525	NM_024803	THC2478803	Hs.163079
A_23_P161698	-2.71644	MMP3	Homo sapiens matrix metallopeptidase 3 (stromelysin 1, progelatinase) (MMP3), mRNA [NM_002422]	72.9085	27.4659	ENST00000299855	4314	NM_002422	matrix metallopeptidase 3 (stromelysin 1, progelatinase)	chr11:102706753-102706694	GO:0030334|GO:0071230|GO:0022617|GO:0030198|GO:0030574|GO:0005509|GO:0006508|GO:0005578|GO:0008270|GO:0005576|GO:0004222|GO:0005615	NM_002422	THC2465283	Hs.375129
A_23_P20578	-2.71768	FAM166B	Homo sapiens family with sequence similarity 166, member B (FAM166B), transcript variant 1, mRNA [NM_001164310]	26.3732	9.93066	ENST00000447837	730112	NM_001164310	family with sequence similarity 166, member B	chr9:35562391-35562048		NM_001164310	THC2567640	Hs.98959
A_33_P3758973	-2.7197	DKFZP761C1711	Homo sapiens mRNA; cDNA DKFZp761C1711 (from clone DKFZp761C1711) [AL137340]	70.9717	26.7042		57796	AL137340	uncharacterized protein DKFZp761C1711	chr11:84095347-84095288			NP1168044	Hs.675490
A_33_P3764744	-2.72222		HSU02032 ribosomal protein L23a {Homo sapiens} (exp=-1; wgp=0; cg=0), partial (70%) [THC2596880]	83.374	31.3417					chr17:059148235-059148294	GO:0005622|GO:0003735|GO:0003723|GO:0006412		THC2596880
A_33_P3306018	-2.74168		Homo sapiens cDNA FLJ45999 fis, clone SMINT2009895. [AK127893]	28.8831	10.7806	ENST00000601092		AK127893		chr12:131514280-131514221			THC2487864	Hs.689480
A_23_P314835	-2.74665	C20orf85	Homo sapiens chromosome 20 open reading frame 85 (C20orf85), mRNA [NM_178456]	21.1798	7.89103	ENST00000371168	128602	NM_178456	chromosome 20 open reading frame 85	chr20:56736045-56736104		NM_178456	THC2474575	Hs.43977
A_33_P3342190	-2.75673	LOC101927376	PREDICTED: Homo sapiens uncharacterized LOC101927376 (LOC101927376), mRNA [XM_005275835]	13.4441	4.99059		101927376	XM_005275835	uncharacterized LOC101927376	chr18:10605254-10605313		XM_005275835	THC2785537
A_32_P87649	-2.759	TMCO2	Homo sapiens transmembrane and coiled-coil domains 2 (TMCO2), mRNA [NM_001008740]	17.0879	6.33801	ENST00000468258	127391	NM_001008740	transmembrane and coiled-coil domains 2	chr1:40717273-40717332	GO:0005634|GO:0016021	NM_001008740	THC2532045	Hs.406265
A_24_P930756	-2.76228	SCML4	sex comb on midleg-like 4 (Drosophila) [Source:HGNC Symbol;Acc:21397] [ENST00000459992]	25.5411	9.46209	ENST00000459992	256380	AK074125	sex comb on midleg-like 4 (Drosophila)	chr6:108041209-108041150	GO:0006355|GO:0005634|GO:0003677|GO:0006351		THC2700243	Hs.486109
A_33_P3387943	-2.76801	GLRB	Homo sapiens glycine receptor, beta (GLRB), transcript variant 1, mRNA [NM_000824]	10.4864	3.87681	ENST00000264428	2743	NM_000824	glycine receptor, beta	chr4:158092785-158092844	GO:0005515|GO:0030054|GO:0005886|GO:0034707|GO:0007268|GO:0055085|GO:0051291|GO:0016933|GO:0016934|GO:0007399|GO:0001964|GO:0034220|GO:0005887|GO:0007218|GO:0045211|GO:0042391|GO:0007628|GO:0016594|GO:0007340|GO:0060012|GO:0007601|GO:0060013|GO:0006811	NM_000824	THC2658533	Hs.32973
A_32_P70056	-2.81005	SPATA42	Homo sapiens spermatogenesis associated 42 (non-protein coding) (SPATA42), transcript variant 2, long non-coding RNA [NR_049777]	12.4313	4.52707		642864	NR_049777	spermatogenesis associated 42 (non-protein coding)	chr1:109400785-109400844		NR_049777	THC2667583	Hs.372658
A_33_P3235731	-2.81319	LOC101930072	PREDICTED: Homo sapiens putative chemokine-related protein FP248-like (LOC101930072), mRNA [XM_005276324]	126.24	45.9211		101930072	XM_005276324	putative chemokine-related protein FP248-like	chr8:142447946-142448005		XM_005276324	NP1212830	Hs.626164
A_23_P211417	-2.82572	RFPL1	Homo sapiens ret finger protein-like 1 (RFPL1), mRNA [NM_021026]	97.1602	35.1863	ENST00000354373	5988	NM_021026	ret finger protein-like 1	chr22:29838127-29838186	GO:0008270	NM_021026		Hs.648249
A_23_P119535	-2.83216	EFNA2	Homo sapiens ephrin-A2 (EFNA2), mRNA [NM_001405]	172.373	62.2824	ENST00000215368	1943	NM_001405	ephrin-A2	chr19:1298610-1299876	GO:0031594|GO:0048013|GO:0046875|GO:0046849|GO:0021772|GO:0005886|GO:0007411|GO:0030316|GO:0007267|GO:0043204|GO:0031225	NM_001405	THC2487030	Hs.741510
A_23_P51002	-2.84349	SULT1C2	Homo sapiens sulfotransferase family, cytosolic, 1C, member 2 (SULT1C2), transcript variant 2, mRNA [NM_176825]	41.6681	14.9957	ENST00000442801	6819	NM_176825	sulfotransferase family, cytosolic, 1C, member 2	chr2:108921954-108922013	GO:0005737|GO:0006805|GO:0050427|GO:0008146|GO:0051923|GO:0009308|GO:0044281|GO:0070062|GO:0005829	NM_176825	THC2502305	Hs.436123
A_23_P321307	-2.85165	ADAMTS2	Homo sapiens ADAM metallopeptidase with thrombospondin type 1 motif, 2 (ADAMTS2), transcript variant 2, mRNA [NM_021599]	170.627	61.2303	ENST00000274609	9509	NM_021599	ADAM metallopeptidase with thrombospondin type 1 motif, 2	chr5:178634520-178608104	GO:0030324|GO:0005578|GO:0005576|GO:0007283|GO:0016485|GO:0030198|GO:0030199|GO:0030574|GO:0006508|GO:0008270|GO:0043588|GO:0004222|GO:0008237	NM_021599	THC2535176	Hs.23871
A_33_P3273457	-2.8622	SPATA21	spermatogenesis associated 21 [Source:HGNC Symbol;Acc:28026] [ENST00000375577]	24.8931	8.90009	ENST00000375577	374955	XR_241189	spermatogenesis associated 21	chr1:16754432-16754373	GO:0005509	XR_241189	THC2507705	Hs.705501
A_33_P3379406	-2.88731	GREB1	Homo sapiens GREB1 protein, mRNA (cDNA clone IMAGE:6729261), partial cds. [BC071853]	9.69179	3.43499		9687	BC071853	growth regulation by estrogen in breast cancer 1	chr2:11721329-11721388	GO:0016021		THC2615719	Hs.467733
A_23_P98844	-2.89684	ARHGEF25	Homo sapiens Rho guanine nucleotide exchange factor (GEF) 25 (ARHGEF25), transcript variant 1, mRNA [NM_182947]	465.079	164.292	ENST00000471370	115557	NM_182947	Rho guanine nucleotide exchange factor (GEF) 25	chr12:58010715-58010774	GO:0005886|GO:0032319|GO:0030016|GO:0005089|GO:0030017|GO:0005829	NM_182947	THC2602960	Hs.61581
A_33_P3211862	-2.90354			28.3977	10.0085
A_33_P3304060	-2.9121	LINC00575	Homo sapiens long intergenic non-protein coding RNA 575 (LINC00575), transcript variant 1, long non-coding RNA [NR_024087]	16.4217	5.77066	ENST00000426551	439934	NR_024087	long intergenic non-protein coding RNA 575	chr4:83534326-83534267		NR_024087	THC2490056	Hs.457189
A_33_P3265205	-2.91314			18.82	6.61109					chr17:076968334-076968393
A_33_P3393986	-2.92737			24.7625	8.6563					chrX:077083727-077083786
A_33_P3335498	-2.94036	KLF8	Homo sapiens Kruppel-like factor 8 (KLF8), transcript variant 2, mRNA [NM_001159296]	24.475	8.51799	ENST00000374928	11279	NM_001159296	Kruppel-like factor 8	chrX:56291992-56292051	GO:0006355|GO:0005634|GO:0003677|GO:0046872|GO:0006351	NM_001159296	NP844006	Hs.646614
A_23_P23029	-2.95893	BSND	Homo sapiens Bartter syndrome, infantile, with sensorineural deafness (Barttin) (BSND), mRNA [NM_057176]	9.92649	3.43302	ENST00000371265	7809	NM_057176	Bartter syndrome, infantile, with sensorineural deafness (Barttin)	chr1:55474262-55474321	GO:0043234|GO:0016323|GO:0005737|GO:0034220|GO:0005886|GO:0005887|GO:0055085|GO:0005254|GO:0017081	NM_057176	THC2480832	Hs.151291
A_23_P97096	-2.9636	OPTC	Homo sapiens opticin (OPTC), mRNA [NM_014359]	26.5199	9.15729	ENST00000448911	26254	NM_014359	opticin	chr1:203467900-203467959	GO:0016525|GO:0005578|GO:0005201	NM_014359	THC2634861	Hs.632468
A_24_P216456	-2.96494	MAP1LC3C	Homo sapiens microtubule-associated protein 1 light chain 3 gamma (MAP1LC3C), mRNA [NM_001004343]	10.5197	3.63081	ENST00000357246	440738	NM_001004343	microtubule-associated protein 1 light chain 3 gamma	chr1:242159472-242159413	GO:0005515|GO:0006995|GO:0008017|GO:0005776|GO:0000422|GO:0008429|GO:0000421|GO:0005874|GO:0050811|GO:0031410|GO:0000407|GO:0032258|GO:0005829|GO:0012505|GO:0071211|GO:0031090|GO:0034727|GO:0000045	NM_001004343	THC2488540	Hs.534971
A_33_P3220813	-2.9733	TXLNB	taxilin beta [Source:HGNC Symbol;Acc:21617] [ENST00000367652]	66.9491	23.042	ENST00000367652	167838		taxilin beta	chr6:139576598-139576539	GO:0019905|GO:0005515|GO:0005737
A_33_P3251598	-2.97373			53.4967	18.4094					chr19:001748867-001748808
A_24_P289299	-2.9831	ARHGEF25	Homo sapiens Rho guanine nucleotide exchange factor (GEF) 25 (ARHGEF25), transcript variant 1, mRNA [NM_182947]	89.9441	30.8546	ENST00000466399	115557	NM_182947	Rho guanine nucleotide exchange factor (GEF) 25	chr12:58008309-58008368	GO:0005886|GO:0032319|GO:0030016|GO:0005089|GO:0030017|GO:0005829	NM_182947	THC2741133	Hs.61581
A_33_P3243230	-2.98505		HSINTLK8M interleukin 8 {Homo sapiens} (exp=-1; wgp=0; cg=0), partial (97%) [THC2544321]	35.9965	12.3402					chr4:074607982-074608041			THC2544321
A_33_P3298473	-2.98623	LOC100996465	Putative lung carcinoma-associated protein 10 [Source:UniProtKB/Swiss-Prot;Acc:Q71F78] [ENST00000357566]	11.6398	3.98875	ENST00000357566	100996465	XM_003960837	putative lung carcinoma-associated protein 10-like	chrX:153154151-153154210		XM_003960837	NP1472488	Hs.547855
A_33_P3354607	-2.99955	CCL4	Homo sapiens chemokine (C-C motif) ligand 4 (CCL4), mRNA [NM_002984]	21.248	7.24899	ENST00000591883	6351	NM_002984	chemokine (C-C motif) ligand 4	chr17:34432641-34432700	GO:0005515|GO:0008009|GO:0051928|GO:0007267|GO:0009636|GO:0006928|GO:0005576|GO:0009615|GO:0005125|GO:0005615|GO:0050850|GO:0043922|GO:0042802|GO:0031726|GO:0007165|GO:0006955|GO:0006954|GO:0007163|GO:0060326|GO:0007155|GO:0031730|GO:2000503	NM_002984	NP1460354	Hs.75703
A_33_P3339202	-3.0327			303.382	102.371					chr1:031974776-031974835
A_24_P192988	-3.03606	CCDC89	Homo sapiens coiled-coil domain containing 89 (CCDC89), mRNA [NM_152723]	44.5031	15.0001	ENST00000316398	220388	NM_152723	coiled-coil domain containing 89	chr11:85396304-85396245	GO:0005737|GO:0005634	NM_152723	THC2477269	Hs.376241
A_24_P10444	-3.04917	TTLL6	Homo sapiens tubulin tyrosine ligase-like family, member 6 (TTLL6), transcript variant 2, mRNA [NM_173623]	21.8656	7.33828	ENST00000376681	284076	NM_173623	tubulin tyrosine ligase-like family, member 6	chr17:46840238-46840179	GO:0005515|GO:0051013|GO:0018095|GO:0005737|GO:0015631|GO:0016874|GO:0001578|GO:0036064	NM_173623	THC2625013	Hs.91930
A_33_P3412061	-3.05531			47.58	15.9362					chr2:020096463-020096404			THC2675181
A_33_P3318993	-3.05754			14.509	4.85601					chr11:055259445-055259504
A_33_P3373165	-3.06721	DUX4L4	Homo sapiens double homeobox 4 like 4 (DUX4L4), mRNA [NM_001177376]	50.8256	16.9572	ENST00000538692	441056	NM_001177376	double homeobox 4 like 4	chr4:190992732-190992791	GO:0006355|GO:0000976|GO:0003700|GO:0005634|GO:0006351	NM_001177376	THC2540330	Hs.725918
A_23_P381261	-3.07117	ADCY4	Homo sapiens adenylate cyclase 4 (ADCY4), transcript variant 2, mRNA [NM_139247]	15.1703	5.0548	ENST00000554781	196883	NM_139247	adenylate cyclase 4	chr14:24787727-24787668	GO:0005515|GO:0005886|GO:0007268|GO:0007202|GO:0044281|GO:0007193|GO:0030425|GO:0046872|GO:0035556|GO:0005737|GO:0007173|GO:0071377|GO:0006171|GO:0006833|GO:0034199|GO:0048011|GO:0055085|GO:0005524|GO:0007165|GO:0006112|GO:0004016|GO:0016020|GO:0008543|GO:0045087|GO:0007188|GO:0007189|GO:0016021	NM_139247	THC2499441	Hs.443428
A_23_P133739	-3.08316	HUS1B	Homo sapiens HUS1 checkpoint homolog b (S. pombe) (HUS1B), mRNA [NM_148959]	11.7664	3.90536	ENST00000380907	135458	NM_148959	HUS1 checkpoint homolog b (S. pombe)	chr6:656192-656133	GO:0030896|GO:0006281|GO:0005730|GO:0000077	NM_148959	THC2483915	Hs.669039
A_33_P3331031	-3.10996	ZNF385C	zinc finger protein 385C [Source:HGNC Symbol;Acc:33722] [ENST00000453355]	11.8121	3.88676	ENST00000453355	201181	AK128007	zinc finger protein 385C	chr17:40213597-40213538	GO:0008270|GO:0005634|GO:0003676		THC2490027
A_33_P3317163	-3.11569	TFAP2B	Homo sapiens transcription factor AP-2 beta (activating enhancer binding protein 2 beta) (TFAP2B), mRNA [NM_003221]	11.5039	3.77837	ENST00000263046	7021	NM_003221	transcription factor AP-2 beta (activating enhancer binding protein 2 beta)	chr6:50815178-50815237	GO:0005515|GO:0035137|GO:0035136|GO:0003700|GO:0006366|GO:0000983|GO:0000981|GO:0042803|GO:0043524|GO:0043525|GO:0097277|GO:0097276|GO:0097275|GO:0046983|GO:0045444|GO:0043027|GO:0001105|GO:0046982|GO:0001106|GO:0072044|GO:0003714|GO:0003713|GO:0055062|GO:0010842|GO:0000122|GO:0000979|GO:0048485|GO:0043588|GO:0045595|GO:0035810|GO:0045893|GO:0001158|GO:0045892|GO:0008284|GO:0008285|GO:0055075|GO:…	NM_003221	THC2774796	Hs.33102
A_33_P3392350	-3.11934			14.8832	4.88256					chr11:093800231-093800172
A_33_P3229577	-3.14228			22.4192	7.30111					chr9:131580797-131580738
A_33_P3418803	-3.14325	MSANTD1	Myb/SANT-like DNA-binding domain containing 1 [Source:HGNC Symbol;Acc:33741] [ENST00000505599]	26.1693	8.5198	ENST00000505599	345222	XR_241649	Myb/SANT-like DNA-binding domain containing 1	chr4:3273388-3273447		XR_241649	THC2483335
A_24_P323997	-3.17091	TPRX1	Homo sapiens tetra-peptide repeat homeobox 1 (TPRX1), mRNA [NM_198479]	150.504	48.5711	ENST00000543508	284355	NM_198479	tetra-peptide repeat homeobox 1	chr19:48305115-48305056	GO:0043565|GO:0006355|GO:0003700|GO:0005634	NM_198479	THC2484424	Hs.629812
A_33_P3407034	-3.17558	KIT	Homo sapiens v-kit Hardy-Zuckerman 4 feline sarcoma viral oncogene homolog (KIT), transcript variant 1, mRNA [NM_000222]	12.6074	4.06273	ENST00000288135	3815	NM_000222	v-kit Hardy-Zuckerman 4 feline sarcoma viral oncogene homolog	chr4:55593626-55593685	GO:0005515|GO:0008360|GO:0019221|GO:0007286|GO:0007283|GO:0002020|GO:0005615|GO:0042803|GO:0035234|GO:0043069|GO:0043552|GO:0007173|GO:0042127|GO:0031274|GO:0002327|GO:0045747|GO:0038162|GO:0023014|GO:0002320|GO:0043303|GO:0030335|GO:0006687|GO:0031532|GO:0032762|GO:0014068|GO:0018108|GO:0035855|GO:0019955|GO:0008543|GO:0045087|GO:0008542|GO:0038093|GO:0002371|GO:0009898|GO:0002318|GO:0038095|GO:…	NM_000222	THC2618211	Hs.479754
A_24_P912366	-3.18624	FAM160A1	Homo sapiens family with sequence similarity 160, member A1 (FAM160A1), mRNA [NM_001109977]	40.2963	12.942	ENST00000505231	729830	NM_001109977	family with sequence similarity 160, member A1	chr4:152498817-152498876		NM_001109977	THC2478702	Hs.633810
A_33_P3394297	-3.21462	THNSL2	Homo sapiens threonine synthase-like 2 (S. cerevisiae) (THNSL2), transcript variant 2, mRNA [NM_001244676]	131.173	41.7571	ENST00000402102	55258	NM_001244676	threonine synthase-like 2 (S. cerevisiae)	chr2:88485121-88485180	GO:0008150|GO:0003674|GO:0046360|GO:0016311|GO:0009071|GO:0030170|GO:0005575|GO:0070905|GO:0005615|GO:0005125|GO:0016829	NM_001244676	THC2608357	Hs.740434
A_33_P3249589	-3.2206	BCL11A	Homo sapiens B-cell CLL/lymphoma 11A (zinc finger protein) (BCL11A), transcript variant 1, mRNA [NM_022893]	143.485	45.5915	ENST00000358510	53335	NM_022893	B-cell CLL/lymphoma 11A (zinc finger protein)	chr2:60687608-60687549	GO:0032463|GO:0046982|GO:0003714|GO:0016925|GO:0005730|GO:0005634|GO:0000122|GO:0000978|GO:0048671|GO:0046872|GO:0042803|GO:0006351|GO:0048672|GO:0001078|GO:0005737|GO:0030217|GO:0030517|GO:0045944|GO:0010976|GO:0030183|GO:0050773|GO:0010977|GO:2000171	NM_022893	THC2601360	Hs.370549
A_33_P3256952	-3.23571	EGLN3	Homo sapiens egl-9 family hypoxia-inducible factor 3 (EGLN3), mRNA [NM_022073]	103.253	32.655		112399	NM_022073	egl-9 family hypoxia-inducible factor 3	chr14:34393481-34393422	GO:0031545|GO:0005515|GO:0001666|GO:0031418|GO:0005506|GO:0006919|GO:0071456|GO:0061418|GO:0006915|GO:0005634|GO:0006974|GO:0005829|GO:0043523|GO:0005737|GO:0042127|GO:0018126|GO:0018401|GO:0005654|GO:0055114	NM_022073	THC2463094	Hs.135507
A_33_P3259042	-3.23955	MYOCD	Homo sapiens myocardin (MYOCD), transcript variant 1, mRNA [NM_001146312]	33.8139	10.6813	ENST00000609971	93649	NM_001146312	myocardin	chr17:12659814-12659873	GO:0005515|GO:0008285|GO:0006366|GO:0045736|GO:0005634|GO:0035065|GO:1900222|GO:0051091|GO:0045987|GO:0045944|GO:0051152|GO:2001015|GO:0001046|GO:0055007|GO:0001666|GO:0051150|GO:2000721|GO:0019904|GO:0003713|GO:2000724|GO:0035051|GO:2000727|GO:0001077|GO:0001076|GO:0045893|GO:0003257|GO:0008134|GO:0051145	NM_001146312	NP1139653	Hs.567641
A_23_P256470	-3.26054	NPY	Homo sapiens neuropeptide Y (NPY), mRNA [NM_000905]	27.55	8.64665	ENST00000407573	4852	NM_000905	neuropeptide Y	chr7:24331284-24331343	GO:0008343|GO:0007631|GO:0021987|GO:0001664|GO:0008283|GO:0004930|GO:0005246|GO:0008015|GO:0007586|GO:0032100|GO:0021954|GO:0005102|GO:0005623|GO:0006928|GO:0007268|GO:0005576|GO:0005615|GO:0031175|GO:0007187|GO:0007218|GO:0008217|GO:0007610|GO:0006816|GO:0005184	NM_000905	THC2763338	Hs.1832
A_33_P3385725	-3.27053	OR52M1	Homo sapiens olfactory receptor, family 52, subfamily M, member 1 (OR52M1), mRNA [NM_001004137]	51.1112	15.9924	ENST00000360213	119772	NM_001004137	olfactory receptor, family 52, subfamily M, member 1	chr11:4567315-4567374	GO:0050911|GO:0004984|GO:0007186|GO:0005886|GO:0004930|GO:0016021	NM_001004137	NP1461936	Hs.553567
A_33_P3439713	-3.27931	LOC283713	Homo sapiens cDNA FLJ37663 fis, clone BRHIP2011120. [AK094982]	20.5588	6.4155		283713	AK094982	uncharacterized LOC283713	chr15:31767669-31767610			THC2633803	Hs.4986
A_33_P3332871	-3.2811		601279876F1 NIH_MGC_39 Homo sapiens cDNA clone IMAGE:3621930 5', mRNA sequence [BE616696]	24.8491	7.75009			BE616696		chr7:65196929-65196869			THC2505887	Hs.676335
A_33_P3410654	-3.29315	CLEC12B	Homo sapiens C-type lectin domain family 12, member B (CLEC12B), transcript variant 2, mRNA [NM_205852]	15.0001	4.66121	ENST00000396502	387837	NM_205852	C-type lectin domain family 12, member B	chr12:10170251-10170310	GO:0005886|GO:0030246|GO:0016021	NM_205852	THC2478704	Hs.127937
A_24_P25234	-3.30166	MTL5	Homo sapiens metallothionein-like 5, testis-specific (tesmin) (MTL5), transcript variant 2, mRNA [NM_001039656]	83.8255	25.9812	ENST00000443940	9633	NM_001039656	metallothionein-like 5, testis-specific (tesmin)	chr11:68504036-68503977	GO:0005737|GO:0010038|GO:0007275|GO:0005634|GO:0007283|GO:0006875|GO:0046872|GO:0030154	NM_001039656		Hs.145932
A_23_P26771	-3.31278	CD300C	Homo sapiens CD300c molecule (CD300C), mRNA [NM_006678]	20.7802	6.41908	ENST00000330793	10871	NM_006678	CD300c molecule	chr17:72540937-72540878	GO:0007165|GO:0006968|GO:0005887|GO:0004888|GO:0002376	NM_006678	NP094476	Hs.2605
A_33_P3263497	-3.35422	SNED1	sushi, nidogen and EGF-like domains 1 [Source:HGNC Symbol;Acc:24696] [ENST00000401884]	14.2938	4.36083	ENST00000401884	25992	AL833363	sushi, nidogen and EGF-like domains 1	chr2:242013337-242013396	GO:0007160|GO:0005509|GO:0070062		NP1459507	Hs.471834
A_33_P3217534	-3.37005	RBM33	Homo sapiens RNA binding motif protein 33 (RBM33), mRNA [NM_053043]	158.086	48.0032	ENST00000401878	155435	NM_053043	RNA binding motif protein 33	chr7:155567731-155567790	GO:0000166	NM_053043	THC2486327	Hs.591815
A_23_P371039	-3.37667	NTSR1	Homo sapiens neurotensin receptor 1 (high affinity) (NTSR1), mRNA [NM_002531]	13.5273	4.09956	ENST00000370501	4923	NM_002531	neurotensin receptor 1 (high affinity)	chr20:61393800-61393860	GO:0005515|GO:0008344|GO:0005794|GO:0007186|GO:0005886|GO:0007218|GO:0005887|GO:0005783|GO:0004930|GO:0007268|GO:0016492	NM_002531	THC2475007	Hs.590869
A_33_P3338392	-3.38916	PRDM15	Homo sapiens PR domain containing 15 (PRDM15), transcript variant 1, mRNA [NM_022115]	24.7669	7.47816	ENST00000489661	63977	NM_022115	PR domain containing 15	chr21:43248597-43248538	GO:0006355|GO:0008168|GO:0005634|GO:0032259|GO:0003677|GO:0046872|GO:0006351	NM_022115	THC2647261	Hs.473893
A_33_P3307500	-3.44832	STRA6	Homo sapiens stimulated by retinoic acid 6 (STRA6), transcript variant 5, mRNA [NM_001142620]	256.523	76.1263	ENST00000432245	64220	NM_001142620	stimulated by retinoic acid 6	chr15:74486784-74486725	GO:0060426|GO:0007631|GO:0007603|GO:0005886|GO:0030325|GO:0030324|GO:0003184|GO:0048844|GO:0003281|GO:0043583|GO:0050905|GO:0007507|GO:0048589|GO:0061029|GO:0048745|GO:0042573|GO:0048520|GO:0061143|GO:0004872|GO:0097070|GO:0007612|GO:0060900|GO:0001568|GO:0048286|GO:0051183|GO:0001822|GO:0048566|GO:0001523|GO:0048546|GO:0043234|GO:0061156|GO:0060325|GO:0050890|GO:0071939|GO:0061205|GO:0061038|GO:…	NM_001142620		Hs.24553
A_24_P140475	-3.45746	SORBS2	Homo sapiens sorbin and SH3 domain containing 2 (SORBS2), transcript variant 2, mRNA [NM_021069]	57.9871	17.1628	ENST00000498125	8470	NM_021069	sorbin and SH3 domain containing 2	chr4:186535997-186533088	GO:0005515|GO:0048471|GO:0030018|GO:0005886|GO:0019904|GO:0005634|GO:0015629|GO:0046872|GO:0008150|GO:0016477|GO:0005200|GO:0007015|GO:0007155|GO:0008307|GO:0008093	NM_021069	THC2726497	Hs.655143
A_33_P3276615	-3.46426	APOL4	Homo sapiens apolipoprotein L, 4 (APOL4), transcript variant a, mRNA [NM_030643]	18.6624	5.51279	ENST00000352371	80832	NM_030643	apolipoprotein L, 4	chr22:36587182-36587123	GO:0006629|GO:0003674|GO:0006869|GO:0042157|GO:0005575|GO:0005615|GO:0008289	NM_030643	THC2471571	Hs.115099
A_33_P3292164	-3.46765	KRTAP9-7	Homo sapiens keratin associated protein 9-7 (KRTAP9-7), mRNA [NM_001277332]	30.2404	8.92416	ENST00000391354	100505724	NM_001277332	keratin associated protein 9-7	chr17:39432264-39432323	GO:0045095	NM_001277332
A_33_P3385681	-3.485	LOC100130768	Homo sapiens cDNA FLJ46357 fis, clone TESTI4049562. [AK128224]	34.3053	10.0733		100130768	AK128224	uncharacterized LOC100130768	chr2:129136116-129136057			THC2617001	Hs.640088
A_24_P220472	-3.4956	SPATA12	Homo sapiens spermatogenesis associated 12 (SPATA12), mRNA [NM_181727]	47.7728	13.9854	ENST00000334325	353324	NM_181727	spermatogenesis associated 12	chr3:57108633-57108692		NM_181727	THC2478616	Hs.129794
A_33_P3387320	-3.53741		Q6IRZ0_HUMAN (Q6IRZ0) RPL31 protein, partial (64%) [THC2542446]	25.782	7.45839					chr2:101620882-101620941	GO:0003735|GO:0005840|GO:0006412		THC2542446
A_33_P3209457	-3.55065	PRPS1	phosphoribosyl pyrophosphate synthetase 1 [Source:HGNC Symbol;Acc:9462] [ENST00000372419]	70.2637	20.2506	ENST00000372419	5631		phosphoribosyl pyrophosphate synthetase 1	chrX:106884295-106884354	GO:0008219|GO:0000287|GO:0016208|GO:0005975|GO:0031100|GO:0006221|GO:0044281|GO:0005524|GO:0042803|GO:0034418|GO:0005829|GO:0007399|GO:0016310|GO:0006167|GO:0043531|GO:0046101|GO:0016301|GO:0006144|GO:0004749|GO:0030246|GO:0006015|GO:0002189|GO:0019003|GO:0006164
A_33_P3267395	-3.5687	ENTHD1	Homo sapiens ENTH domain containing 1 (ENTHD1), mRNA [NM_152512]	55.272	15.8493	ENST00000325157	150350	NM_152512	ENTH domain containing 1	chr22:40257832-40257773		NM_152512	THC2627636	Hs.474869
A_23_P144123	-3.59526	SLC22A13	Homo sapiens solute carrier family 22 (organic anion/urate transporter), member 13 (SLC22A13), mRNA [NM_004256]	48.7925	13.8879	ENST00000311856	9390	NM_004256	solute carrier family 22 (organic anion/urate transporter), member 13	chr3:38319188-38319247	GO:0090416|GO:0016324|GO:0015695|GO:0005887|GO:0015747|GO:0055085|GO:0015101|GO:2001142|GO:0070062	NM_004256	THC2480117	Hs.225941
A_32_P213459	-3.60015	DMRT2	Homo sapiens doublesex and mab-3 related transcription factor 2 (DMRT2), transcript variant 1, mRNA [NM_006557]	35.3066	10.0358	ENST00000382255	10655	NM_006557	doublesex and mab-3 related transcription factor 2	chr9:1057447-1057506	GO:0006355|GO:0003700|GO:0048706|GO:0005634|GO:0005575|GO:0014807|GO:0006351|GO:0042803|GO:0046872|GO:0007530|GO:0043565|GO:0003674|GO:0008150|GO:2000287|GO:0008584	NM_006557	THC2606357	Hs.59506
A_33_P3217437	-3.60016	GBP6	Homo sapiens guanylate binding protein family, member 6 (GBP6), mRNA [NM_198460]	18.1661	5.16362		163351	NM_198460	guanylate binding protein family, member 6	chr1:89853648-89853707	GO:0006184|GO:0006955|GO:0071346|GO:0003924|GO:0005525|GO:0042742|GO:0070062	NM_198460	THC2616124	Hs.254338
A_33_P3333058	-3.60656			21.4317	6.08104					chr1:026496076-026496017
A_23_P257815	-3.61648	CD180	Homo sapiens CD180 molecule (CD180), mRNA [NM_005582]	28.5906	8.09006	ENST00000256447	4064	NM_005582	CD180 molecule	chr5:66478752-66478693	GO:0071222|GO:0006954|GO:0002322|GO:0005886|GO:0045087|GO:0031666|GO:0016021	NM_005582	THC2471609	Hs.87205
A_33_P3336909	-3.64799	OVOS	PREDICTED: Homo sapiens ovostatin (OVOS), mRNA [XM_006719176]	43.0499	12.0763		408186	XM_006719176	ovostatin	chr12:9695298-9695357	GO:0010951|GO:0004867|GO:0005615	XM_006719176	THC2574822	Hs.568152
A_23_P157316	-3.64913	C7orf34	Homo sapiens chromosome 7 open reading frame 34 (C7orf34), mRNA [NM_178829]	20.5803	5.77134	ENST00000409607	135927	NM_178829	chromosome 7 open reading frame 34	chr7:142637773-142637832	GO:0005576	NM_178829	THC2478570	Hs.239676
A_33_P3319810	-3.71631	AMER3	Homo sapiens APC membrane recruitment protein 3 (AMER3), transcript variant 1, mRNA [NM_152698]	14.4313	3.97382	ENST00000423981	205147	NM_152698	APC membrane recruitment protein 3	chr2:131525648-131525707	GO:0005515|GO:0005886|GO:0016055|GO:0008289	NM_152698		Hs.369289
A_23_P137689	-3.72756	OLFML2B	Homo sapiens olfactomedin-like 2B (OLFML2B), mRNA [NM_015441]	154.883	42.5202	ENST00000294794	25903	NM_015441	olfactomedin-like 2B	chr1:161953276-161953217	GO:0031012|GO:0030198|GO:0050840|GO:0005576	NM_015441	THC2464089	Hs.507515
A_33_P3374640	-3.73635	ADM5	Homo sapiens adrenomedullin 5 (putative) (ADM5), mRNA [NM_001101340]	22.7066	6.21899	ENST00000594038	199800	NM_001101340	adrenomedullin 5 (putative)	chr19:50194163-50194222	GO:0005576	NM_001101340		Hs.311193
A_32_P32856	-3.75557	PCDHGC5	Homo sapiens protocadherin gamma subfamily C, 5 (PCDHGC5), transcript variant 2, mRNA [NM_032407]	23.1459	6.30686	ENST00000252087	56097	NM_032407	protocadherin gamma subfamily C, 5	chr5:140870901-140870960	GO:0005886|GO:0005509|GO:0016021|GO:0007156|GO:0070062	NM_032407	THC2488687	Hs.368160
A_33_P3253723	-3.76196	AQP1	Homo sapiens aquaporin 1 (Colton blood group) (AQP1), transcript variant 1, mRNA [NM_198098]	340.396	92.5944	ENST00000311813	358	NM_198098	aquaporin 1 (Colton blood group)	chr7:30963485-30963544	GO:0005515|GO:0015079|GO:0020003|GO:0070301|GO:0071732|GO:0071300|GO:0020005|GO:0030157|GO:0031526|GO:0035377|GO:0006884|GO:0034644|GO:0009925|GO:0015793|GO:0072488|GO:0006833|GO:0070062|GO:0005223|GO:0071474|GO:0031965|GO:0030950|GO:0071288|GO:0015696|GO:0071472|GO:0005267|GO:0033554|GO:0035378|GO:0035379|GO:0046878|GO:0005887|GO:0006182|GO:0085018|GO:0015701|GO:0071241|GO:0071280|GO:0005886|GO:…	NM_198098	NP1203192	Hs.76152
A_23_P54770	-3.81924	APOBR	Homo sapiens apolipoprotein B receptor (APOBR), mRNA [NM_018690]	40.2528	10.7853	ENST00000564831	55911	NM_018690	apolipoprotein B receptor	chr16:28509970-28510029	GO:0034361|GO:0005886|GO:0030229|GO:0034362|GO:0006869|GO:0042627|GO:0006641|GO:0006898|GO:0008203	NM_018690	THC2474004	Hs.200333
A_33_P3312774	-3.82511			67.8292	18.1463					chr10:049953320-049953261
A_33_P3214550	-3.82749	CXCR2	Homo sapiens chemokine (C-X-C motif) receptor 2 (CXCR2), transcript variant 1, mRNA [NM_001557]	24.5381	6.56056	ENST00000318507	3579	NM_001557	chemokine (C-X-C motif) receptor 2	chr2:219001875-219001934	GO:0005515|GO:0002438|GO:0008284|GO:0005886|GO:0007200|GO:0019959|GO:0007204|GO:0042629|GO:0005622|GO:0031623|GO:0072173|GO:0006954|GO:0006935|GO:0033030|GO:0038112|GO:0010666|GO:0004871|GO:0070098|GO:0009986|GO:0030593|GO:0002407|GO:0004918|GO:0045766|GO:0007165|GO:0006968|GO:0016020|GO:0005887|GO:0016494|GO:0090023|GO:0030901|GO:0042119|GO:0043117|GO:0007166	NM_001557	THC2462025	Hs.846
A_33_P3218664	-3.82807	OR4N5	Homo sapiens olfactory receptor, family 4, subfamily N, member 5 (OR4N5), mRNA [NM_001004724]	13.7857	3.68524	ENST00000333629	390437	NM_001004724	olfactory receptor, family 4, subfamily N, member 5	chr14:20612762-20612821	GO:0050911|GO:0004984|GO:0007186|GO:0005886|GO:0004930|GO:0016021	NM_001004724	NP1461912	Hs.553766
A_33_P3218490	-3.88029	LOC100128226	Homo sapiens mRNA for hypothetic protein, complete cds, Alzheimer disease site specific expressed gene. [AB128931]	17.0294	4.49108		100128226	AB128931	hypothetic protein	chr11:112952211-112952270				Hs.694587
A_33_P3223002	-3.91488	C5AR2	Homo sapiens complement component 5a receptor 2 (C5AR2), transcript variant 1, mRNA [NM_001271749]	44.0973	11.5268	ENST00000600626	27202	NM_001271749	complement component 5a receptor 2	chr19:47845212-47845271	GO:0005515|GO:0050679|GO:2000482|GO:0004944|GO:0005886|GO:0032720|GO:0045177|GO:0006954|GO:0009925|GO:1900165|GO:0006935|GO:0007186|GO:0090024|GO:0016021|GO:0070374	NM_001271749	THC2476548	Hs.534412
A_33_P3383044	-3.91937	B9D1	B9 protein domain 1 [Source:HGNC Symbol;Acc:24123] [ENST00000476298]	23.7097	6.19049	ENST00000476298	27077		B9 protein domain 1	chr17:19274663-19274604	GO:0005813|GO:0060563|GO:0036038|GO:0035051|GO:0001701|GO:0036064|GO:0007224|GO:0032880|GO:0042384|GO:0005737|GO:0016020|GO:0060271|GO:0035869|GO:0008158|GO:0043010|GO:0042733		THC2632895
A_24_P931201	-3.96113	LOC100130071	Homo sapiens clone DNA147310 GSQS6193 (UNQ6193) mRNA, complete cds. [AY358179]	117.571	30.3735		100130071	AY358179	GSQS6193	chr1:6327110-6327169			THC2490178	Hs.668606
A_33_P3290149	-3.98586			35.642	9.15072					chr19:054945882-054945823
A_33_P3367761	-3.99849	XLOC_l2_006267	BROAD Institute lincRNA (XLOC_l2_006267), lincRNA [TCONS_l2_00011792]	16.4648	4.21381					chr18:14864526-14864585
A_23_P38952	-4.04747	ACER1	Homo sapiens alkaline ceramidase 1 (ACER1), mRNA [NM_133492]	74.0572	18.724	ENST00000301452	125981	NM_133492	alkaline ceramidase 1	chr19:6312480-6312421	GO:0006665|GO:0010446|GO:0005783|GO:0030148|GO:0071633|GO:0044281|GO:0030154|GO:0019216|GO:0017040|GO:0008544|GO:0030216|GO:0071277|GO:0005789|GO:0046514|GO:0016021|GO:0046512	NM_133492	THC2490357	Hs.352609
A_33_P3399064	-4.0795	RNA5-8S5	Homo sapiens RNA, 5.8S ribosomal 5 (RNA5-8S5), ribosomal RNA [NR_003285]	12852.3	3223.96		100008587	NR_003285	RNA, 5.8S ribosomal 5	chrUn_gl000220:156050-156109		NR_003285	THC2581399	Hs.426704
A_33_P3291871	-4.0922			14.4422	3.61153					chr3:046475106-046475047			THC2658062
A_33_P3328716	-4.12306	CCDC13	Homo sapiens coiled-coil domain containing 13 (CCDC13), mRNA [NM_144719]	84.5717	20.9904	ENST00000310232	152206	NM_144719	coiled-coil domain containing 13	chr3:42749934-42749875		NM_144719		Hs.604182
A_33_P3737979	-4.12403	SCARNA23	HHAGE000653 Human liver regeneration after partial hepatectomy Homo sapiens cDNA, mRNA sequence [DW407923]	20.0033	4.96358		677773	DW407923	small Cajal body-specific RNA 23	chr14:91506376-91506435				Hs.689695
A_33_P3335458	-4.12567			34.1187	8.46278	ENST00000418428				chr7:12581456-12581515			THC2770458
A_33_P3391895	-4.14977	HRNR	Homo sapiens hornerin (HRNR), mRNA [NM_001009931]	17.2703	4.25884	ENST00000368801	388697	NM_001009931	hornerin	chr1:152184648-152184589	GO:0005509|GO:0031424|GO:0061436|GO:0005634|GO:0001533|GO:0070062	NM_001009931	THC2482001	Hs.490162
A_33_P3212302	-4.16483	LZTS1	Homo sapiens leucine zipper, putative tumor suppressor 1 (LZTS1), mRNA [NM_021020]	17.7526	4.36195	ENST00000381569	11178	NM_021020	leucine zipper, putative tumor suppressor 1	chr8:20107465-20107406	GO:0005515|GO:0010467|GO:0006355|GO:0006386|GO:0030054|GO:0003700|GO:0006385|GO:0016242|GO:0014069|GO:0003677|GO:0006383|GO:0044297|GO:0006351|GO:0005829|GO:0048814|GO:0016324|GO:0007049|GO:0043197|GO:0043198|GO:0045211|GO:0045087|GO:0032481|GO:0005654	NM_021020	NP076660	Hs.521432
A_33_P3248973	-4.1978		Uncharacterized protein [Source:UniProtKB/TrEMBL;Acc:F8WD29] [ENST00000377296]	76.4168	18.6287	ENST00000377296		AK128820		chr19:7011708-7011767			NP1140822	Hs.631839
A_33_P3421674	-4.20768			123.069	29.9309					chr1:155560402-155560343
A_24_P203134	-4.25361	DCAF12L1	Homo sapiens DDB1 and CUL4 associated factor 12-like 1 (DCAF12L1), mRNA [NM_178470]	537.192	129.237	ENST00000371126	139170	NM_178470	DDB1 and CUL4 associated factor 12-like 1	chrX:125683482-125683423	GO:0008150|GO:0003674|GO:0005575	NM_178470	THC2479134	Hs.120403
A_33_P3279654	-4.26437	FSIP2	Homo sapiens fibrous sheath interacting protein 2 (FSIP2), mRNA [NM_173651]	17.2917	4.14951	ENST00000343098	401024	NM_173651	fibrous sheath interacting protein 2	chr2:186673293-186673352		NM_173651	NP1160838	Hs.98025
A_33_P3282390	-4.28163	GRM4	Homo sapiens glutamate receptor, metabotropic 4 (GRM4), transcript variant 1, mRNA [NM_000841]	14.506	3.46701	ENST00000374177	2914	NM_000841	glutamate receptor, metabotropic 4	chr6:33989744-33989685	GO:0051966|GO:0005516|GO:0005886|GO:0004930|GO:0001642|GO:0007268|GO:0007196|GO:0031410|GO:0007269|GO:0005622|GO:0043523|GO:0042734|GO:0000187|GO:0043198|GO:0005887|GO:0043195|GO:0008066|GO:0007612|GO:0043410|GO:0048787|GO:0048306	NM_000841	THC2488486	Hs.429018
A_24_P623782	-4.30346	FRG2	Homo sapiens FSHD region gene 2 (FRG2), transcript variant 2, mRNA [NM_001005217]	83.0586	19.7507	ENST00000378763	448831	NM_001005217	FSHD region gene 2	chr4:190946047-190945988	GO:0005634	NM_001005217	THC2602076	Hs.626907
A_33_P3391791	-4.35648	MOG	Homo sapiens myelin oligodendrocyte glycoprotein (MOG), transcript variant alpha1, mRNA [NM_206809]	26.7318	6.27924	ENST00000485211	4340	NM_206809	myelin oligodendrocyte glycoprotein	chr6:29639286-29639345	GO:0005886|GO:0034126|GO:0016021|GO:0007417|GO:0007155	NM_206809	THC2485317	Hs.141308
A_24_P287766	-4.42398	ABCC12	Homo sapiens ATP-binding cassette, sub-family C (CFTR/MRP), member 12 (ABCC12), mRNA [NM_033226]	26.4967	6.12906	ENST00000416054	94160	NM_033226	ATP-binding cassette, sub-family C (CFTR/MRP), member 12	chr16:48117680-48117621	GO:0005739|GO:0006200|GO:0042626|GO:0016021|GO:0055085|GO:0005524	NM_033226	THC2610177	Hs.410111
A_33_P3357397	-4.4367		T cell receptor beta variable 29-1 [Source:HGNC Symbol;Acc:12210] [ENST00000422143]	17.9677	4.14427	ENST00000422143		AB306246		chr7:142448670-142448729			NP285225	Hs.382212
A_23_P375372	-4.44566	FGA	Homo sapiens fibrinogen alpha chain (FGA), transcript variant alpha, mRNA [NM_021871]	36.0361	8.295	ENST00000403106	2243	NM_021871	fibrinogen alpha chain	chr4:155507307-155507248	GO:0005515|GO:0051258|GO:0005886|GO:0050714|GO:0072562|GO:0005615|GO:0043623|GO:0045921|GO:1900026|GO:0045907|GO:0030198|GO:0031091|GO:0034116|GO:0031093|GO:0070374|GO:0030674|GO:0005938|GO:0050839|GO:0070062|GO:0009986|GO:0090277|GO:0005102|GO:0005577|GO:0030168|GO:0005576|GO:2000261|GO:0072377|GO:0070527|GO:0051592|GO:0007165|GO:0007160|GO:0007596|GO:0005198|GO:0002576|GO:2000352|GO:0009897	NM_021871	THC2550876	Hs.351593
A_33_P3401138	-4.48012			242.492	55.3889					chr17:019043002-019042943
A_33_P3252499	-4.52814	WDR52	Homo sapiens WD repeat domain 52 (WDR52), transcript variant 1, mRNA [NM_001164496]	285.766	64.5811	ENST00000393845	55779	NM_001164496	WD repeat domain 52	chr3:113013644-113013585		NM_001164496	THC2630611	Hs.584936
A_33_P3396050	-4.66866	LOC440386	PREDICTED: Homo sapiens uncharacterized LOC440386 (LOC440386), misc_RNA [XR_248227]	27.0907	5.93804	ENST00000563701	440386	XR_248227	uncharacterized LOC440386	chr16:74403571-74403629		XR_248227	THC2499704	Hs.678889
A_24_P89971	-4.81367	SURF4	Homo sapiens surfeit 4 (SURF4), transcript variant 1, mRNA [NM_033161]	4895.2	1040.66	ENST00000371989	6836	NM_033161	surfeit 4	chr9:136228402-136228343	GO:0010638|GO:0005515|GO:0005793|GO:0000139|GO:0034498|GO:0033116|GO:0007030|GO:0005789|GO:0032527|GO:0016021	NM_033161	THC2465161	Hs.512465
A_23_P166526	-4.84174	RIBC2	Homo sapiens RIB43A domain with coiled-coils 2 (RIBC2), mRNA [NM_015653]	22.4409	4.74301	ENST00000538017	26150	NM_015653	RIB43A domain with coiled-coils 2	chr22:45828233-45828292	GO:0005634	NM_015653	THC2473810	Hs.475110
A_33_P3254844	-4.84539	CEACAM7	Homo sapiens carcinoembryonic antigen-related cell adhesion molecule 7 (CEACAM7), transcript variant 1, mRNA [NM_006890]	113.641	24.0005	ENST00000401731	1087	NM_006890	carcinoembryonic antigen-related cell adhesion molecule 7	chr19:42178513-42178454	GO:0005886|GO:0031225|GO:0016021	NM_006890	THC2743219	Hs.74466
A_33_P3310724	-4.84966		Q25X14_MYCVN (Q25X14) Uncharacterized enzyme of phosphonate metabolism-like, partial (12%) [THC2675764]	57.1134	12.0515					chr3:032279715-032279774			THC2675764
A_23_P43412	-4.85855	HEMGN	Homo sapiens hemogen (HEMGN), transcript variant 2, mRNA [NM_018437]	62.8796	13.244	ENST00000259456	55363	NM_018437	hemogen	chr9:100692550-100692491	GO:0005515|GO:0045667|GO:0007275|GO:0005654|GO:0030154	NM_018437	THC2464628	Hs.176626
A_33_P3402983	-4.86791	HYDIN	Homo sapiens HYDIN, axonemal central pair apparatus protein (HYDIN), transcript variant 1, mRNA [NM_001270974]	33.566	7.05622		54768	NM_001270974	HYDIN, axonemal central pair apparatus protein	chr16:70923560-70923501	GO:0005929	NM_001270974	THC2640436	Hs.461229
A_33_P3234442	-4.93151			56.6417	11.7536					chr7:136761201-136761260
A_24_P309216	-4.94552	TPD52L3	Homo sapiens tumor protein D52-like 3 (TPD52L3), transcript variant 1, mRNA [NM_033516]	74.5404	15.4239	ENST00000381428	89882	NM_033516	tumor protein D52-like 3	chr9:6330549-6330608		NM_033516	THC2472390	Hs.351815
A_23_P91317	-4.95756	RAD21L1	Homo sapiens RAD21-like 1 (S. pombe) (RAD21L1), mRNA [NM_001136566]	81.487	16.8203	ENST00000381882	642636	NM_001136566	RAD21-like 1 (S. pombe)	chr20:1224731-1224790	GO:0030999|GO:0009566|GO:0007128|GO:0007059|GO:0005694|GO:0000724|GO:0030893|GO:0072520|GO:0005634|GO:0007283|GO:0000800|GO:0070197	NM_001136566	THC2651361	Hs.713451
A_23_P145669	-5.00609	EPO	Homo sapiens erythropoietin (EPO), mRNA [NM_000799]	60.4413	12.3552	ENST00000252723	2056	NM_000799	erythropoietin	chr7:100320916-100320975	GO:0005515|GO:0042541|GO:0008284|GO:0043627|GO:0009651|GO:0010523|GO:0008015|GO:0033189|GO:0061418|GO:0042523|GO:0046579|GO:2001258|GO:0048678|GO:0005615|GO:0043249|GO:0018105|GO:0051602|GO:0045860|GO:0032496|GO:0070555|GO:0005128|GO:0071474|GO:0009986|GO:0007566|GO:0007568|GO:0045740|GO:0071456|GO:0006915|GO:0005576|GO:0030295|GO:0033574|GO:0007165|GO:0005179|GO:0045666|GO:0055093|GO:0045893	NM_000799	THC2478502	Hs.2303
A_33_P3269862	-5.03586			47.3371	9.61929					chr6:031334405-031334346
A_23_P134347	-5.14662	CPVL	Homo sapiens carboxypeptidase, vitellogenic-like (CPVL), transcript variant 2, mRNA [NM_019029]	19.8775	3.95235	ENST00000409850	54504	NM_019029	carboxypeptidase, vitellogenic-like	chr7:29105730-29105671	GO:0004185|GO:0006508|GO:0070062	NM_019029	THC2617861	Hs.233389
A_33_P3370989	-5.26887		Homo sapiens NAG19 (NAG19) mRNA, complete cds. [AF210650]	19.0168	3.69346	ENST00000356722		AF210650		chr6:3983627-3983686			THC2481360
A_33_P3304506	-5.31358			149.991	28.8864	ENST00000493279				chr9:107040037-107040096
A_33_P3351264	-5.33869	OVOL3	Homo sapiens ovo-like zinc finger 3 (OVOL3), mRNA [NM_001270948]	22.3664	4.28723	ENST00000585332	728361	NM_001270948	ovo-like zinc finger 3	chr19:36603806-36603865	GO:0006355|GO:0003700|GO:0005634|GO:0003676|GO:0046872|GO:0006351	NM_001270948	NP108954	Hs.143920
A_23_P95790	-5.35161	ITLN1	Homo sapiens intelectin 1 (galactofuranose binding) (ITLN1), mRNA [NM_017625]	46.7352	8.93666	ENST00000326245	55600	NM_017625	intelectin 1 (galactofuranose binding)	chr1:160846425-160846366	GO:0043235|GO:0046326|GO:0001934|GO:0045121|GO:0031526|GO:0031225|GO:0009624|GO:0070062	NM_017625	THC2463033	Hs.50813
A_33_P3302662	-5.3963	TLE4	transducin-like enhancer of split 4 (E(sp1) homolog, Drosophila) [Source:HGNC Symbol;Acc:11840] [ENST00000461758]	32.2466	6.11509	ENST00000461758	7091		transducin-like enhancer of split 4	chr9:82191102-82191161	GO:0008150|GO:0003674|GO:0007219|GO:0006366|GO:0003714|GO:0003705|GO:0003682|GO:0070491|GO:0005654|GO:0005634|GO:0000122|GO:0016055
A_33_P3242878	-5.51962	EFCAB6	Homo sapiens EF-hand calcium binding domain 6 (EFCAB6), transcript variant 1, mRNA [NM_022785]	109.706	20.3393	ENST00000404038	64800	NM_022785	EF-hand calcium binding domain 6	chr22:44112788-44112729	GO:0006355|GO:0005509|GO:0005634|GO:0006351	NM_022785	THC2687924	Hs.658996
A_32_P790361	-5.54417	ZNF90	Homo sapiens zinc finger protein 90 (ZNF90), mRNA [NM_007138]	98.7731	18.2313	ENST00000473524	7643	NM_007138	zinc finger protein 90	chr19:20228630-20228689	GO:0006355|GO:0003700|GO:0008270|GO:0005634|GO:0003677|GO:0006351	NM_007138	THC2670022	Hs.55304
A_23_P64980	-5.63731	SLC6A13	Homo sapiens solute carrier family 6 (neurotransmitter transporter), member 13 (SLC6A13), transcript variant 1, mRNA [NM_016615]	117.083	21.2539	ENST00000343164	6540	NM_016615	solute carrier family 6 (neurotransmitter transporter), member 13	chr12:330018-329959	GO:0005886|GO:0005887|GO:0005328|GO:0015812|GO:0007268|GO:0055085|GO:0005332|GO:0007269|GO:0070062	NM_016615	THC2464684	Hs.504398
A_23_P126605	-5.66248	TMOD4	Homo sapiens tropomodulin 4 (muscle) (TMOD4), mRNA [NM_013353]	341.64	61.7414	ENST00000463543	29765	NM_013353	tropomodulin 4 (muscle)	chr1:151143021-151142547	GO:0006936|GO:0005865|GO:0003779|GO:0005523	NM_013353	NP1161184	Hs.709681
A_33_P3481113	-5.66478	CECR3	Homo sapiens cat eye syndrome chromosome region, candidate 3 (non-protein coding) (CECR3), long non-coding RNA [NR_038398]	72.5907	13.1133		27442	NR_038398	cat eye syndrome chromosome region, candidate 3 (non-protein coding)	chr22:17737811-17737752		NR_038398	NP1166686	Hs.517394
A_33_P3423595	-5.67266	LOC100128529	Homo sapiens cDNA FLJ45615 fis, clone BRTHA3026180. [AK127522]	50.5819	9.12479		100128529	AK127522	uncharacterized LOC100128529	chr19:46710305-46710364			THC2650259	Hs.736469
A_23_P334328	-5.69969	LAMB4	Homo sapiens laminin, beta 4 (LAMB4), mRNA [NM_007356]	52.7552	9.47171	ENST00000483484	22798	NM_007356	laminin, beta 4	chr7:107664594-107664535	GO:0007155|GO:0005604	NM_007356	THC2638592	Hs.62022
A_33_P3357416	-5.76394		protease, serine, 29, pseudogene [Source:HGNC Symbol;Acc:17542] [ENST00000568091]	41.6846	7.40066	ENST00000568091		XM_005275767		chr16:1311012-1310953		XM_005275767	THC2634019	Hs.738703
A_33_P3280905	-5.76878		GB	23.2925	4.13188					chrX:103159435-103159376			NP414419
A_33_P3395605	-5.97498	TMEM119	Homo sapiens transmembrane protein 119 (TMEM119), mRNA [NM_181724]	64.257	11.0052	ENST00000392806	338773	NM_181724	transmembrane protein 119	chr12:108983690-108983631	GO:0008150|GO:0003674|GO:0005783|GO:0016021|GO:0005575|GO:0001649	NM_181724	THC2484324	Hs.449718
A_33_P3368144	-6.0061			105.881	18.0402
A_33_P3363071	-6.04036	ITIH6	Homo sapiens inter-alpha-trypsin inhibitor heavy chain family, member 6 (ITIH6), mRNA [NM_198510]	166.368	28.1852	ENST00000218436	347365	NM_198510	inter-alpha-trypsin inhibitor heavy chain family, member 6	chrX:54775675-54775616	GO:0010951|GO:0004867|GO:0030212|GO:0005576	NM_198510	THC2482482	Hs.454272
A_33_P3217307	-6.06305	ZBTB8OS	Homo sapiens archease-like protein isoform ABAC (ARCH) mRNA, complete cds; alternatively spliced. [AY158005]	200.632	33.8629		339487	AY158005	zinc finger and BTB domain containing 8 opposite strand	chr1:33065913-33065854	GO:0070062		NP818644	Hs.655921
A_24_P929441	-6.09063	LOC100996535	PREDICTED: Homo sapiens collagen alpha-1(I) chain-like (LOC100996535), mRNA [XM_005275924]	29.7106	4.99189		100996535	XM_005275924	collagen alpha-1(I) chain-like	chr2:97203863-97203922		XM_005275924	THC2484259	Hs.920
A_33_P3375869	-6.18274	LOC100128950	Homo sapiens cDNA FLJ42204 fis, clone THYMU2035400. [AK124198]	22.0222	3.64497		100128950	AK124198	uncharacterized LOC100128950	chr3:196693246-196693187			THC2483850	Hs.736881
A_23_P23292	-6.20517	RXRG	Homo sapiens retinoid X receptor, gamma (RXRG), transcript variant 1, mRNA [NM_006917]	28.2975	4.66669	ENST00000470566	6258	NM_006917	retinoid X receptor, gamma	chr1:165386418-165386359	GO:0005515|GO:0010467|GO:0006367|GO:0003707|GO:0048384|GO:0043565|GO:0007507|GO:0007519|GO:0045944|GO:0030182|GO:0007422|GO:0043401|GO:0031641|GO:0005654|GO:0008270|GO:0032526|GO:0004886	NM_006917	THC2606122	Hs.26550
A_23_P127684	-6.2235	OR5F1	Homo sapiens olfactory receptor, family 5, subfamily F, member 1 (OR5F1), mRNA [NM_003697]	29.9561	4.92567	ENST00000278409	338674	NM_003697	olfactory receptor, family 5, subfamily F, member 1	chr11:55761573-55761514	GO:0050911|GO:0007608|GO:0004984|GO:0007186|GO:0005886|GO:0004930|GO:0016021	NM_003697	THC2484393	Hs.553702
A_23_P351148	-6.27021	SH2D1B	Homo sapiens SH2 domain containing 1B (SH2D1B), mRNA [NM_053282]	100.219	16.3562	ENST00000359567	117157	NM_053282	SH2 domain containing 1B	chr1:162365904-162365845	GO:0005622|GO:0005515|GO:0045089|GO:0002717|GO:0030674|GO:0002366	NM_053282	THC2487991	Hs.350581
A_33_P3210418	-6.45859	SLC5A10	Homo sapiens solute carrier family 5 (sodium/sugar cotransporter), member 10 (SLC5A10), transcript variant 5, mRNA [NM_001282417]	44.4823	7.04798	ENST00000395643	125206	NM_001282417	solute carrier family 5 (sodium/sugar cotransporter), member 10	chr17:18923685-18923744	GO:0005215|GO:0005886|GO:0016021|GO:0006814|GO:0055085|GO:0070062	NM_001282417	NP708332	Hs.462418
A_23_P6252	-6.53881	DSCR8	Homo sapiens Down syndrome critical region gene 8 (DSCR8), transcript variant 4, long non-coding RNA [NR_026838]	56.8137	8.89139	ENST00000465532	84677	NR_026838	Down syndrome critical region gene 8	chr21:39528409-39528468	GO:0008150|GO:0003674|GO:0005575	NR_026838	NP1242498	Hs.733345
A_33_P3418987	-6.59885	PRAMEF14	Homo sapiens PRAME family member 14 (PRAMEF14), mRNA [NM_001024661]	79.5829	12.3415	ENST00000376132	729528	NM_001024661	PRAME family member 14	chr1:13447477-13447418	GO:0043066|GO:0008284|GO:0048387|GO:0045596|GO:0042974|GO:0045892	NM_001024661		Hs.531192
A_24_P85775	-6.85223	THEMIS2	Homo sapiens thymocyte selection associated family member 2 (THEMIS2), transcript variant 2, mRNA [NM_001039477]	105.787	15.7985	ENST00000373927	9473	NM_001039477	thymocyte selection associated family member 2	chr1:28212463-28212522	GO:0050852|GO:0005737|GO:0006954|GO:0005634|GO:0007155	NM_001039477	NP1166943	Hs.10649
A_33_P3424496	-6.94058			28.5251	4.20577					chr10:133997647-133997588
A_24_P226108	-7.13536	RBM47	Homo sapiens RNA binding motif protein 47 (RBM47), transcript variant 2, mRNA [NM_019027]	64.3127	9.22351	ENST00000295971	54502	NM_019027	RNA binding motif protein 47	chr4:40428153-40428094	GO:0000166|GO:0005634	NM_019027	THC2596373	Hs.518727
A_33_P3395581	-7.24725	TRIM53AP	Homo sapiens tripartite motif containing 53A, pseudogene (TRIM53AP), non-coding RNA [NR_028346]	170.876	24.1281		642569	NR_028346	tripartite motif containing 53A, pseudogene	chr11:89727098-89727044		NR_028346		Hs.647272
A_23_P395404	-7.39906	FGF20	Homo sapiens fibroblast growth factor 20 (FGF20), mRNA [NM_019851]	87.905	12.1577	ENST00000180166	26281	NM_019851	fibroblast growth factor 20	chr8:16850400-16850341	GO:0008286|GO:0008284|GO:0048011|GO:0060113|GO:0060043|GO:0048015|GO:0007267|GO:0005104|GO:0005576|GO:0007165|GO:0007173|GO:0008543|GO:0045087|GO:0070374|GO:0008083|GO:0038095	NM_019851	THC2484845	Hs.199905
A_33_P3230558	-7.40965	EML5	Homo sapiens echinoderm microtubule associated protein like 5 (EML5), mRNA [NM_183387]	25.1513	3.47359	ENST00000380664	161436	NM_183387	echinoderm microtubule associated protein like 5	chr14:89091442-89091383	GO:0008150|GO:0003674|GO:0005737|GO:0008152|GO:0005874|GO:0003824|GO:0070062	NM_183387	THC2486971	Hs.325846
A_24_P820037	-7.45621	SLC6A17	Homo sapiens solute carrier family 6 (neutral amino acid transporter), member 17 (SLC6A17), mRNA [NM_001010898]	120.995	16.6059	ENST00000331565	388662	NM_001010898	solute carrier family 6 (neutral amino acid transporter), member 17	chr1:110743689-110743748	GO:0015804|GO:0015816|GO:0030054|GO:0015820|GO:0005887|GO:0005328|GO:0015824|GO:0006836|GO:0030672|GO:0032328|GO:0055085|GO:0008021	NM_001010898	THC2473133	Hs.128382
A_23_P64611	-7.49073	P2RY6	Homo sapiens pyrimidinergic receptor P2Y, G-protein coupled, 6 (P2RY6), transcript variant 2, mRNA [NM_176798]	93.1393	12.724	ENST00000538328	5031	NM_176798	pyrimidinergic receptor P2Y, G-protein coupled, 6	chr11:73008625-73008684	GO:0030321|GO:0016323|GO:0045029|GO:0016324|GO:0005886|GO:0045028|GO:0005887|GO:0004930|GO:0007200|GO:0035589|GO:0014911	NM_176798	THC2603885	Hs.16362
A_33_P3340224	-7.49606	JAZF1-AS1	Homo sapiens JAZF1 antisense RNA 1 (JAZF1-AS1), long non-coding RNA [NR_034097]	128.061	17.4824		100128081	NR_034097	JAZF1 antisense RNA 1	chr7:28280271-28280330		NR_034097	THC2706399	Hs.434307
A_33_P3383531	-7.55797			93.7425	12.6925					chr2:111964026-111964085
A_33_P3411945	-7.55877	C19orf38	Homo sapiens chromosome 19 open reading frame 38 (C19orf38), mRNA [NM_001136482]	298.696	40.4383	ENST00000587494	255809	NM_001136482	chromosome 19 open reading frame 38	chr19:10961159-10961218	GO:0016021	NM_001136482	THC2524621	Hs.440535
A_33_P3214284	-7.6069			96.7608	13.0169					chr17:016931508-016931567
A_24_P33446	-7.62007	KRTAP5-AS1	Homo sapiens KRTAP5-1/KRTAP5-2 antisense RNA 1 (KRTAP5-AS1), long non-coding RNA [NR_021489]	29.5147	3.96364		338651	NR_021489	KRTAP5-1/KRTAP5-2 antisense RNA 1	chr11:1619876-1619935		NR_021489	THC2480820	Hs.633229
A_33_P3292283	-7.63844	KIAA0087	Homo sapiens KIAA0087 (KIAA0087), long non-coding RNA [NR_022006]	73.9035	9.90092	ENST00000242109	9808	NR_022006	KIAA0087	chr7:26576431-26576372		NR_022006	THC2631329	Hs.69749
A_23_P407132	-8.1039	KIRREL3	Homo sapiens kin of IRRE like 3 (Drosophila) (KIRREL3), transcript variant 1, mRNA [NM_032531]	133.73	16.8869	ENST00000526519	84623	NM_032531	kin of IRRE like 3 (Drosophila)	chr11:126299181-126299122	GO:0030097|GO:0005515|GO:0030424|GO:0005886|GO:0043198|GO:0021740|GO:0005576|GO:0016021|GO:0001764	NM_032531	NP1136546	Hs.376015
A_24_P291658	-8.11165	ADH1A	Homo sapiens alcohol dehydrogenase 1A (class I), alpha polypeptide (ADH1A), mRNA [NM_000667]	31.464	3.96936	ENST00000209668	124	NM_000667	alcohol dehydrogenase 1A (class I), alpha polypeptide	chr4:100200647-100200588	GO:0005515|GO:0004022|GO:0006805|GO:0017144|GO:0006066|GO:0006069|GO:0004024|GO:0008270|GO:0044281|GO:0005829	NM_000667	THC2593059	Hs.654433
A_33_P3380032	-8.12395	PRAMEF14	Homo sapiens PRAME family member 14 (PRAMEF14), mRNA [NM_001024661]	111.912	14.097	ENST00000602491	729528	NM_001024661	PRAME family member 14	chr1:13447688-13447629	GO:0043066|GO:0008284|GO:0048387|GO:0045596|GO:0042974|GO:0045892	NM_001024661	THC2485475	Hs.531192
A_33_P3250851	-8.13551	HELZ2	Homo sapiens helicase with zinc finger 2, transcriptional coactivator (HELZ2), transcript variant 1, mRNA [NM_001037335]	116.155	14.6105	ENST00000370082	85441	NM_001037335	helicase with zinc finger 2, transcriptional coactivator	chr20:62204062-62204003	GO:0005515|GO:0030374|GO:0045944|GO:0004386|GO:0005654|GO:0044281|GO:0005524|GO:0003677|GO:0046872|GO:0044255|GO:0006351	NM_001037335	NP1467594	Hs.517180
A_23_P98974	-8.17611	LGR5	Homo sapiens leucine-rich repeat containing G protein-coupled receptor 5 (LGR5), transcript variant 1, mRNA [NM_003667]	93.2418	11.6702	ENST00000540815	8549	NM_003667	leucine-rich repeat containing G protein-coupled receptor 5	chr12:71978325-71978384	GO:0005515|GO:0048839|GO:0007186|GO:0005887|GO:0004930|GO:0090263|GO:0032588|GO:0004888	NM_003667	NP1466325	Hs.658889
A_33_P3307113	-8.34718	MSMP	Homo sapiens microseminoprotein, prostate associated (MSMP), mRNA [NM_001044264]	141.133	17.3023	ENST00000436428	692094	NM_001044264	microseminoprotein, prostate associated	chr9:35753050-35752991	GO:0008150|GO:0003674|GO:0005737|GO:0005615	NM_001044264	THC2473548	Hs.571601
[truncated: 79 more rows]
